# Supplementary material for: The Genomic Basis of the Svalbard Reindeer's Adaptation to an Extreme Arctic Environment
Source: Genome Biol Evol. 2025 Aug 13;17(9):evaf160. doi: 10.1093/gbe/evaf160 (PMC12409278; doi:10.1093/gbe/evaf160)
Supplement: evaf160_Supplementary_Data [file evaf160_supplementary_data.zip]

Archive with 2 entries (2 files):
- Supp.tables-Dussex_et_al.xlsx
- Supplementary material - Dussex et al..docx
