# Supplementary material for: The Genomic Basis of the Svalbard Reindeer's Adaptation to an Extreme Arctic Environment
Source: Genome Biol Evol. 2025 Aug 13;17(9):evaf160. doi: 10.1093/gbe/evaf160 (PMC12409278; doi:10.1093/gbe/evaf160)
Supplement: evaf160_Supplementary_Data [file evaf160_supplementary_data.zip › Supp.tables-Dussex_et_al.xlsx]

## Sheet: Table S1
Table S1. Sample information for the 62 reindeer/caribou specimens analysed.
Sample ID	Sampling location	Coverage	Genotyping approach	Analysis	Reference	ENA Project
B1	Adventdalen, Svalbard	35	Hard calls - GL	PBS/SNPeff/CNV/Deletions	Burnett et al. 2022, Dussex et al. 2023	PRJEB57293,PRJEB61721
B100	Reindalen, Svalbard	19	Hard calls - GL	PBS/SNPeff/CNV/Deletions	Burnett et al. 2022, Dussex et al. 2023	PRJEB57293,PRJEB61721
B116	Kaffioyra, Svalbard	20	Hard calls - GL	PBS/SNPeff/CNV/Deletions	Burnett et al. 2022, Dussex et al. 2023	PRJEB57293,PRJEB61721
B128	Sorkapp, Svalbard	20	Hard calls - GL	PBS/SNPeff/CNV/Deletions	Burnett et al. 2022, Dussex et al. 2023	PRJEB57293,PRJEB61721
B132	Sorkapp, Svalbard	21	Hard calls - GL	PBS/SNPeff/CNV/Deletions	Burnett et al. 2022, Dussex et al. 2023	PRJEB57293,PRJEB61721
B2	Adventdalen, Svalbard	40	Hard calls - GL	PBS/SNPeff/CNV/Deletions	Burnett et al. 2022, Dussex et al. 2023	PRJEB57293,PRJEB61721
B20	Breinesflya, Svalbard	24	Hard calls - GL	PBS/SNPeff/CNV/Deletions	Burnett et al. 2022, Dussex et al. 2023	PRJEB57293,PRJEB61721
B26	Edgeoya NE, Svalbard	12	Hard calls - GL	PBS/SNPeff/CNV/Deletions	Burnett et al. 2022, Dussex et al. 2023	PRJEB57293,PRJEB61721
B29	Barentsoya, Vossebukta, Svalbard	21	Hard calls - GL	PBS/SNPeff/CNV/Deletions	Burnett et al. 2022, Dussex et al. 2023	PRJEB57293,PRJEB61721
B3	Adventdalen, Svalbard	37	Hard calls - GL	PBS/SNPeff/CNV/Deletions	Burnett et al. 2022, Dussex et al. 2023	PRJEB57293,PRJEB61721
B30	Barentsoya, Vossebukta, Svalbard	11	Hard calls - GL	PBS/SNPeff/CNV/Deletions	Burnett et al. 2022, Dussex et al. 2023	PRJEB57293,PRJEB61721
B31R	Barents SW, Svalbard	14	Hard calls - GL	PBS/SNPeff/CNV/Deletions	Burnett et al. 2022, Dussex et al. 2023	PRJEB57293,PRJEB61721
C15	Frankenhalvoya, Svalbard	11	Hard calls - GL	PBS/SNPeff/CNV/Deletions	Burnett et al. 2022, Dussex et al. 2023	PRJEB57293,PRJEB61721
C28	Storsteinhalvoya, Svalbard	17	Hard calls - GL	PBS/SNPeff/CNV/Deletions	Burnett et al. 2022, Dussex et al. 2023	PRJEB57293,PRJEB61721
C3	Diskobukta, Svalbard	21	Hard calls - GL	PBS/SNPeff/CNV/Deletions	Burnett et al. 2022, Dussex et al. 2023	PRJEB57293,PRJEB61721
C51	Prins-Karls-Forland, Svalbard	10	Hard calls - GL	PBS/SNPeff/CNV/Deletions	Burnett et al. 2022, Dussex et al. 2023	PRJEB57293,PRJEB61721
C6	Diskobukta, Svalbard	29	Hard calls - GL	PBS/SNPeff/CNV/Deletions	Burnett et al. 2022, Dussex et al. 2023	PRJEB57293,PRJEB61721
C66	Mitrahalvoya, Svalbard	22	Hard calls - GL	PBS/SNPeff/CNV/Deletions	Burnett et al. 2022, Dussex et al. 2023	PRJEB57293,PRJEB61721
C7	Edgeoya NE, Svalbard	34	Hard calls - GL	PBS/SNPeff/CNV/Deletions	Burnett et al. 2022, Dussex et al. 2023	PRJEB57293,PRJEB61721
C71	Mitrahalvoya, Svalbard	23	Hard calls - GL	PBS/SNPeff/CNV/Deletions	Burnett et al. 2022, Dussex et al. 2023	PRJEB57293,PRJEB61721
C76	Nordaustlandet, Svalbard	20	Hard calls - GL	PBS/SNPeff/CNV/Deletions	Burnett et al. 2022, Dussex et al. 2023	PRJEB57293,PRJEB61721
C84	Storvika, Svalbard	21	Hard calls - GL	PBS/SNPeff/CNV/Deletions	Burnett et al. 2022, Dussex et al. 2023	PRJEB57293,PRJEB61721
T15	Austfjordnes, Svalbard	60	Hard calls - GL	PBS/SNPeff/CNV/Deletions	Burnett et al. 2022, Dussex et al. 2023	PRJEB57293,PRJEB61721
T20	Prins-Karls-Forland, Svalbard	23	Hard calls - GL	PBS/SNPeff/CNV/Deletions	Burnett et al. 2022, Dussex et al. 2023	PRJEB57293,PRJEB61721
T25	Nordaustlandet, Svalbard	21	Hard calls - GL	PBS/SNPeff/CNV/Deletions	Burnett et al. 2022, Dussex et al. 2023	PRJEB57293,PRJEB61721
T37	Sarsoyra, Svalbard	20	Hard calls - GL	PBS/SNPeff/CNV/Deletions	Burnett et al. 2022, Dussex et al. 2023	PRJEB57293,PRJEB61721
T47	Adventdalen, Svalbard	19	Hard calls - GL	PBS/SNPeff/CNV/Deletions	Burnett et al. 2022, Dussex et al. 2023	PRJEB57293,PRJEB61721
T5	Austfjordnes, Svalbard	19	Hard calls - GL	PBS/SNPeff/CNV/Deletions	Burnett et al. 2022, Dussex et al. 2023	PRJEB57293,PRJEB61721
Re6808	Taimyr, Volochanca River, Russia	11	Hard calls - GL	PBS/SNPeff/CNV/Deletions	Burnett et al. 2022, Dussex et al. 2023	PRJEB57293,PRJEB61721
Re6847	Taimyr, Russia	12	Hard calls - GL	PBS/SNPeff/CNV/Deletions	Burnett et al. 2022, Dussex et al. 2023	PRJEB57293,PRJEB61721
Re6848	Taimyr, Russia	5	Hard calls - GL	PBS/SNPeff/CNV	This study	PRJEB80888
Re6849	Taimyr, Russia	5	Hard calls - GL	PBS/SNPeff/CNV	This study	PRJEB80888
Re6850	Taimyr, Russia	4	Hard calls - GL	PBS/SNPeff/CNV	This study	PRJEB80888
Re6851	Taimyr, Russia	5	Hard calls - GL	PBS/SNPeff/CNV	This study	PRJEB80888
Re6852	Taimyr, Russia	5	Hard calls - GL	PBS/SNPeff/CNV	This study	PRJEB80888
Re6853	Taimyr, Russia	4	Hard calls - GL	PBS/SNPeff/CNV	This study	PRJEB80888
Re6854	Taimyr, Russia	4	Hard calls - GL	PBS/SNPeff/CNV	This study	PRJEB80888
Re6855	Taimyr, Russia	4	Hard calls - GL	PBS/SNPeff/CNV	This study	PRJEB80888
Re6856	Taimyr, Russia	4	Hard calls - GL	PBS/SNPeff/CNV	This study	PRJEB80888
Re6857	Taimyr, Russia	4	Hard calls - GL	PBS/SNPeff/CNV	This study	PRJEB80888
Re5497	Zabaykalye, Russia	10	NA	Deletions	Dussex et al. 2023	PRJEB61721
Re5498	Zabaykalye, Russia	11	NA	Deletions	Dussex et al. 2023	PRJEB61721
Re7005	Chukotka, Russia	12	NA	Deletions	Dussex et al. 2023	PRJEB61721
Re7006	Chukotka, Russia	13	NA	Deletions	Dussex et al. 2023	PRJEB61721
Re5981	Novaya Zemlya	4	Hard calls - GL	PBS/SNPeff/CNV	This study	PRJEB80888
Re6003	Novaya Zemlya	4	Hard calls - GL	PBS/SNPeff/CNV	This study	PRJEB80888
Re5983	Novaya Zemlya	4	Hard calls - GL	PBS/SNPeff/CNV	This study	PRJEB80888
Re5984	Novaya Zemlya	4	Hard calls - GL	PBS/SNPeff/CNV	This study	PRJEB80888
Re5985	Novaya Zemlya	4	Hard calls - GL	PBS/SNPeff/CNV	This study	PRJEB80888
Re5986	Novaya Zemlya	4	Hard calls - GL	PBS/SNPeff/CNV	This study	PRJEB80888
Re5987	Novaya Zemlya	4	Hard calls - GL	PBS/SNPeff/CNV	This study	PRJEB80888
Re5988	Novaya Zemlya	4	Hard calls - GL	PBS/SNPeff/CNV	This study	PRJEB80888
Re5989	Novaya Zemlya	4	Hard calls - GL	PBS/SNPeff/CNV	This study	PRJEB80888
Re5991	Novaya Zemlya	4	Hard calls - GL	PBS/SNPeff/CNV	This study	PRJEB80888
Re5994	Novaya Zemlya	4	Hard calls - GL	PBS/SNPeff/CNV	This study	PRJEB80888
NMBU27	Novaya Zemlya	7	Hard calls - GL	PBS/SNPeff/CNV	Weldenegodguad et al. 2020	PRJEB37216
NMBU28	Novaya Zemlya	7	Hard calls - GL	PBS/SNPeff/CNV	Weldenegodguad et al. 2020	PRJEB37216
Re4531	Finnmark, Norway	10	NA	Deletions	This study	PRJEB80888
Re4570	Snøhetta, Norway	10	NA	Deletions	Dussex et al. 2023	PRJEB61721
Re4572	Snøhetta, Norway	11	NA	Deletions	Dussex et al. 2023	PRJEB61721
Re5053	Hardangervidda, Norway	11	NA	Deletions	Dussex et al. 2023	PRJEB61721
Re5055	Hardangervidda, Norway	12	NA	Deletions	Dussex et al. 2023	PRJEB61721

## Sheet: Table S2
Table S2. Candidate outlier regions and associated genes from the PBS test. RATA* gene IDs correspond to incomplete gene models.
Gene ID	Parent (RanTar annotation)	Scaffold	window start	window end	Exon/Intron	PBS value	Chrom ID (Fig. 2)
LHFPL3	RATAM00000001877	CM056401.1	32530001	32530008	exon	1.38466
ZNF277	RATAM00000001952	CM056401.1	42173931	42166003	exon	1.43809
STIL	RATAM00000001157	CM056402.1	82700734	82728830	exon	1.43809
Tcerg1	RATAM00000003817	CM056403.1	35151888	35202960	exon	1.73625
GPR151	RATAM00000003818	CM056403.1	35206911	35208173	exon	1.74155
EDIL3	RATAM00000004020	CM056403.1	60251664	60251693	exon	1.39704
HNRNPLL	RATAM00000004433	CM056404.1	18023703	17987358	exon	1.41769
MAP2K5	RATAM00000006622	CM056405.1	13662238	13706413	exon	1.45229
SOS2	RATAM00000007053	CM056405.1	37753597	37724350	exon	1.39847
FLT3	RATAM00000008945	CM056407.1	30150157	30164365	exon	1.40299
URAD	RATAM00000008946	CM056407.1	30170790	30182190	exon	1.40299
RATAG00000008962	RATAM00000008962	CM056407.1	30981521	30981363	exon	1.38503
GPR12	RATAM00000008963	CM056407.1	30982458	30983462	exon	1.38503
RATAG00000008964	RATAM00000008964	CM056407.1	31024438	31024755	exon	1.38503
WASF3	RATAM00000008965	CM056407.1	31036601	31025521	exon	1.39324
DNAH14	RATAM00000009538	CM056410.1	19882165	19928274	exon	1.52821
COQ8A	RATAM00000009574	CM056410.1	21394836	21416188	exon	1.49647
CDC42BPA	RATAM00000009575	CM056410.1	21497021	21422390	exon	1.4379
RRM1	RATAM00000010816	CM056411.1	26529680	26558105	exon	1.38837
STIM1	RATAM00000010817	CM056411.1	26492141	26525969	exon	1.38837
ACER3	RATAM00000010913	CM056411.1	21537821	21517469	exon	1.41004
RATAG00000012830	RATAM00000012830	CM056412.1	25083275	25083317	exon	1.40905
CSMD3	RATAM00000012962	CM056412.1	47381889	47437033	exon	1.57624
UBR5	RATAM00000013012	CM056412.1	56733644	56797844	exon	1.46232
RRM2B	RATAM00000013013	CM056412.1	56808625	56817805	exon	1.39374
SPAG1	RATAM00000013032	CM056412.1	58759715	58711413	exon	1.51921
RATAG00000015233	RATAM00000015233	CM056413.1	18092628	18092993	exon	1.40339
CRTC3	RATAM00000015234	CM056413.1	18106610	18095607	exon	1.40339
CWC27	RATAM00000013867	CM056415.1	13788212	13741668	exon	1.66479
SREK1IP1	RATAM00000013868	CM056415.1	13798168	13806828	exon	1.64409
LYPLA2	RATAM00000016470	CM056416.1	34141475	34141957	exon	1.53471
RPL10	RATAM00000016472	CM056416.1	34179692	34179994	exon	1.65087
PARK7	RATAM00000016514	CM056416.1	39944684	39945106	exon	1.41374
CBWD2	RATAM00000016515	CM056416.1	39947443	39991284	exon	1.41374
RATAG00000018627	RATAM00000018627	CM056417.1	27765575	27765877	exon	1.39281
NDST4	RATAM00000015928	CM056418.1	8184886	8229360	exon	1.81682
TRIM37	RATAM00000019151	CM056419.1	794012	744828	exon	1.48267
RATAG00000019152	RATAM00000019152	CM056419.1	794426	794968	exon	1.48267
SKA2	RATAM00000019153	CM056419.1	799634	799702	exon	1.48267
MED13	RATAM00000019174	CM056419.1	1840046	1849006	exon	1.44074
INTS2	RATAM00000019175	CM056419.1	1875274	1923304	exon	1.44074
BRIP1	RATAM00000019176	CM056419.1	1929400	1929486	exon	1.4946
RPL17	RATAM00000020318	CM056419.1	1912921	1913475	exon	1.52126
IPO8	RATAM00000023020	CM056420.1	18490201	18557208	exon	1.44513
PARPBP	RATAM00000023099	CM056420.1	6346966	6395624	exon	1.39746
PMCH	RATAM00000023100	CM056420.1	6396872	6396037	exon	1.50305
KIAA1328	RATAM00000021124	CM056422.1	18197829	18134109	exon	1.418
Tpgs2	RATAM00000021125	CM056422.1	18228058	18266385	exon	1.60048
RATAG00000021126	RATAM00000021126	CM056422.1	18267298	18267666	exon	1.60048
Fhod3	RATAM00000021127	CM056422.1	18278694	18278776	exon	1.48884
GNS	RATAM00000024580	CM056425.1	45419837	45452358	exon	1.46052
RASSF3	RATAM00000024581	CM056425.1	45468420	45468569	exon	1.55281
RATAG00000011714	RATAM00000011714	CM056427.1	1494103	1494178	exon	1.39478
RATAG00000011715	RATAM00000011715	CM056427.1	1494401	1494766	exon	1.39478
PITRM1	RATAM00000011716	CM056427.1	1506779	1533095	exon	1.39478
PFKP	RATAM00000011717	CM056427.1	1539963	1534281	exon	1.39478
RATAG00000026674	RATAM00000026674	CM056428.1	6747269	6747490	exon	1.44432
RATAG00000026675	RATAM00000026675	CM056428.1	6767389	6767655	exon	1.41119
BCLAF1	RATAM00000028601	CM056431.1	9752553	9733724	exon	1.43947
SAMD5	RATAM00000028679	CM056431.1	19771734	19771798	exon	1.43177
RATAG00000028898	RATAM00000028898	CM056431.1	37482796	37483350	exon	1.4514
PHF10	RATAM00000028899	CM056431.1	37501181	37484350	exon	1.42713
DYNLT2	RATAM00000028901	CM056431.1	37527427	37517730	exon	1.42713
ERMARD	RATAM00000028902	CM056431.1	37530855	37548481	exon	1.42713
C16orf96	RATAM00000027767	CM056433.1	160067	195801	exon	1.43889
RATAG00000027768	RATAM00000027768	CM056433.1	199895	200344	exon	1.43889
Ubald1	RATAM00000027769	CM056433.1	204925	204656	exon	1.43889
MGRN1	RATAM00000027770	CM056433.1	226346	248352	exon	1.61808
RATAG00000027771	RATAM00000027771	CM056433.1	248513	249404	exon	1.55441
NUDT16L1	RATAM00000027772	CM056433.1	266353	267688	exon	1.45133
Anks3	RATAM00000027773	CM056433.1	269881	269329	exon	1.45133
SLC35G2	RATAM00000006137	CM056434.1	19708867	19710000	exon	1.49753
MRPL3	RATAM00000006180	CM056434.1	13729800	13680601	exon	1.46095
NINL	RATAM00000011367	CM056408.1	9800001	9850000	intron	1.38895
AIG1	RATAM00000028642	CM056431.1	15670001	15720000	intron	1.39488

## Sheet: Table S3
Table S3. Variant annotation and associated candidate genes from the SNPeff analysis. Genes highlighted in blue represent genes retained as candidates. RATA* gene IDs correspond to incomplete gene models.
Scaffold	Position	REF	ALT	Svalbard freq.	N_alleles	Russia freq.	N_alleles	Freq. >=0.7 Sva; <=0.25 Ru	transcript ID	variant effect	Gene name
JAHWTM020000211.1	346612	A	G	0.711538	52	0.25	32	TRUE	mRNA03997	stop_lost	RATAG00000012600
CM056408.1	10313594	G	A	1	56	0.477273	44	FALSE	mRNA31965	splice_donor_variant&intron_variant	Ankrd26
JAHWTM020002546.1	5208	T	C	0.8	50	0.5	40	FALSE	mRNA31671	stop_lost	RATAG00000031360
JAHWTM020000211.1	347828	G	A	0.78	50	0.5	30	FALSE	mRNA31681	stop_gained	RATAG00000031370
JAHWTM020000211.1	347831	T	A	0.78	50	0.5	34	FALSE	mRNA31681	stop_gained	RATAG00000031370
CM056430.1	19561822	A	G	0.736842	38	0.529412	34	FALSE	mRNA15919	stop_lost	SAA3
CM056419.1	3569094	G	A	1	56	0.538462	26	FALSE	mRNA11676	stop_gained	GGNBP2
JAHWTM020000093.1	2858453	G	A	1	56	0.558824	34	FALSE	mRNA31954	stop_gained	RATAG00000031627
CM056412.1	7637475	C	T	1	46	0.578947	38	FALSE	mRNA31676	stop_gained	RATAG00000031365
CM056405.1	30877654	G	T	1	42	0.653846	26	FALSE	mRNA25981	stop_lost	RATAG00000006966
CM056405.1	51627246	T	A	1	40	0.653846	26	FALSE	mRNA04656	stop_lost	RATAG00000013245
CM056411.1	203331	T	C	1	56	0.75	40	FALSE	mRNA02497	stop_lost	OR5D13
JAHWTM020000042.1	7853312	T	C	1	44	0.777778	36	FALSE	mRNA04671	stop_lost	PPFIA1
JAHWTM020000042.1	7853171	T	G	1	44	0.857143	28	FALSE	mRNA04671	stop_lost	PPFIA1
JAHWTM020001301.1	11392	G	A	1	52	0.944444	36	FALSE	mRNA31042	stop_gained	TKTL1
JAHWTM020000117.1	1788595	T	G	1	56	0.95	40	FALSE	mRNA31005	stop_lost	USP17L8
JAHWTM020000148.1	372641	T	C	1	56	0.961538	26	FALSE	mRNA27732	stop_lost	CAPRIN1
CM056403.1	19876818	T	A	1	56	0.975	40	FALSE	mRNA19510	stop_gained	OR2T11
CM056402.1	44748316	A	T	1	50	1	26	FALSE	mRNA00859	stop_gained	SYDE2
CM056402.1	70319103	T	G	1	56	1	34	FALSE	mRNA01000	splice_donor_variant&intron_variant	CYP2J2
CM056408.1	10480725	A	T	1	56	1	46	FALSE	mRNA02739	stop_gained	ANKRD26
CM056411.1	266187	A	G	1	56	1	32	FALSE	mRNA02496	stop_lost	OR4C46
CM056429.1	20615863	G	A	1	56	1	34	FALSE	mRNA17856	stop_gained	OR2B3
CM056434.1	17346555	A	G	1	56	1	26	FALSE	mRNA25164	stop_lost	KY
JAHWTM020001012.1	20695	A	C	1	56	1	26	FALSE	mRNA15693	stop_lost	RATAG00000023185
JAHWTM020000094.1	1214629	A	G	1	54	1	44	FALSE	mRNA30453	stop_lost	USP26
JAHWTM020000123.1	1330067	C	A	1	56	1	30	FALSE	mRNA18813	stop_gained	RATAG00000002817
JAHWTM020000155.1	1039165	A	G	1	54	1	26	FALSE	mRNA15360	stop_lost	KLRK1
JAHWTM020003764.1	761	T	G	1	52	1	42	FALSE	mRNA30471	stop_gained	RATAG00000030335
JAHWTM020000036.1	6776071	T	C	1	46	1	28	FALSE	mRNA01934	stop_lost	PIK3C2A
CM056409.1	22516013	A	C	0.981481	54	0.571429	28	FALSE	mRNA05007	stop_gained	RPL5
CM056423.1	17974388	T	A	0.928571	56	0.916667	36	FALSE	mRNA00623	stop_lost	RATAG00000000620
CM056408.1	10490603	T	A	0.833333	30	0.913043	46	FALSE	mRNA02743	stop_lost	ANKRD26
JAHWTM020000161.1	78881	T	C	0.795455	44	0.615385	26	FALSE	mRNA30727	stop_lost	RATAG00000028951
JAHWTM020000083.1	2767091	C	T	0.794118	34	0.730769	26	FALSE	mRNA09964	stop_gained	PAXIP1
JAHWTM020000196.1	296735	G	A	0.73913	46	0.764706	34	FALSE	mRNA30590	stop_gained	MAGEA10
CM056429.1	20589718	C	T	0.690476	42	0.5	36	FALSE	mRNA17858	stop_gained	OR2B3
JAHWTM020000504.1	7362	T	G	0.68	50	0.5	30	FALSE	mRNA25813	stop_lost	TRAV22
CM056430.1	19565150	T	G	0.66	50	0.9	30	FALSE	mRNA15918	splice_donor_variant&intron_variant	SAA1
CM056435.1	4186498	T	A	0.558824	34	0.53125	32	FALSE	mRNA29649	stop_gained	Rlim
CM056435.1	4186484	T	C	0.558824	34	0.5625	32	FALSE	mRNA29649	stop_lost	Rlim
JAHWTM020001321.1	4137	T	G	0.545455	44	0.522727	44	FALSE	mRNA30625	stop_gained	RATAG00000030474
JAHWTM020000040.1	2375055	C	T	0.535714	56	0.4	30	FALSE	mRNA08819	stop_gained	SETD2
CM056435.1	4186526	A	T	0.529412	34	0.529412	34	FALSE	mRNA29651	stop_lost	Rlim
CM056435.1	4185224	T	A	0.527778	36	0.588235	34	FALSE	mRNA29657	stop_gained	Rlim
JAHWTM020000136.1	161458	T	A	0.526316	38	0.529412	34	FALSE	mRNA10088	stop_gained	ZNF836
JAHWTM020000039.1	1323860	G	C	0.526316	38	0.5625	32	FALSE	mRNA29723	stop_gained	Ybx1
JAHWTM020000039.1	1323832	G	A	0.525	40	0.5625	32	FALSE	mRNA29723	stop_gained	Ybx1
JAHWTM020000039.1	1323770	A	T	0.52	50	0.566667	30	FALSE	mRNA29723	stop_gained	Ybx1
CM056401.1	20156908	T	C	0.5	56	0	34	FALSE	mRNA09271	splice_donor_variant&intron_variant	ABCB1
JAHWTM020000178.1	64783	A	T	0.5	46	0	30	FALSE	mRNA10582	stop_gained	Pinlyp
JAHWTM020000255.1	176364	T	A	0.5	54	0	32	FALSE	mRNA10187	stop_gained&splice_region_variant	KIR3DX1
JAHWTM020005317.1	789	G	A	0.5	56	0	50	FALSE	mRNA00554	stop_gained	RATAG00000000549
JAHWTM020000159.1	629718	G	A	0.5	48	0.0238095	42	FALSE	mRNA10659	splice_acceptor_variant&intron_variant	CYP2B4
CM056432.1	31220260	C	T	0.5	54	0.0357143	28	FALSE	mRNA04606	stop_gained	NIPA2
JAHWTM020000178.1	64488	G	C	0.5	54	0.0555556	36	FALSE	mRNA10585	splice_donor_variant&intron_variant	Pinlyp
JAHWTM020000056.1	252473	C	T	0.5	52	0.0769231	26	FALSE	mRNA30628	stop_gained	RATAG00000030476
CM056402.1	11326971	G	A	0.5	48	0.138889	36	FALSE	mRNA00193	splice_acceptor_variant&intron_variant	FCRL1
CM056429.1	18671738	G	A	0.5	52	0.166667	30	FALSE	mRNA17718	stop_gained	C4A
JAHWTM020000196.1	302320	G	A	0.5	34	0.176471	34	FALSE	mRNA30590	stop_gained	MAGEA10
CM056418.1	17231620	A	G	0.5	36	0.178571	28	FALSE	mRNA07351	stop_lost	RATAG00000015885
JAHWTM020000048.1	279257	A	T	0.5	30	0.178571	28	FALSE	mRNA17295	stop_gained	KHDRBS2
CM056423.1	37575335	G	A	0.5	34	0.21875	32	FALSE	mRNA21484	stop_gained	MAN2B2
CM056435.1	4232349	A	C	0.5	36	0.230769	26	FALSE	mRNA29657	stop_gained	Rlim
CM056413.1	18910283	C	A	0.5	56	0.266667	30	FALSE	mRNA06704	stop_gained	PDE8A
CM056413.1	18910172	G	A	0.5	56	0.269231	26	FALSE	mRNA06704	splice_acceptor_variant&intron_variant	PDE8A
CM056431.1	1769954	T	G	0.5	52	0.269231	26	FALSE	mRNA22727	stop_lost	LEG1
JAHWTM020010769.1	424	C	T	0.5	56	0.269231	26	FALSE	mRNA20154	stop_gained	SPATA31E1
CM056408.1	10309318	A	C	0.5	48	0.285714	28	FALSE	mRNA31963	stop_lost&splice_region_variant	RATAG00000031636
CM056414.1	49791508	G	T	0.5	48	0.285714	28	FALSE	mRNA06024	stop_gained	Clip1
CM056408.1	10259460	A	T	0.5	40	0.3	30	FALSE	mRNA31964	stop_gained	ANKRD26
JAHWTM020000635.1	19089	C	G	0.5	48	0.321429	28	FALSE	mRNA10048	stop_lost	ZNF736
JAHWTM020000076.1	1133777	T	C	0.5	56	0.333333	42	FALSE	mRNA30941	start_lost	RATAG00000029143
JAHWTM020000075.1	2551080	G	A	0.5	38	0.346154	26	FALSE	mRNA13991	stop_gained	RELCH
CM056401.1	89085774	C	T	0.5	56	0.357143	28	FALSE	mRNA09827	stop_gained	OR9A4
CM056414.1	49791509	A	T	0.5	50	0.384615	26	FALSE	mRNA06015	stop_gained	Clip1
CM056406.1	1324376	C	T	0.5	56	0.388889	36	FALSE	mRNA31129	stop_gained	EGLN1
CM056432.1	31119349	T	G	0.5	52	0.392857	28	FALSE	mRNA00628	stop_lost	PPM1J
CM056421.1	47285377	G	A	0.5	48	0.4	30	FALSE	mRNA13152	splice_acceptor_variant&intron_variant	RATAG00000020665
CM056401.1	90159753	G	A	0.5	48	0.411765	34	FALSE	mRNA09864	stop_gained	OR2A1
CM056404.1	87191261	G	C	0.5	34	0.411765	34	FALSE	mRNA24027	stop_gained	OR1J4
CM056408.1	33367034	A	G	0.5	52	0.421053	38	FALSE	mRNA20759	stop_lost	JCAD
JAHWTM020000110.1	830022	C	T	0.5	56	0.423077	26	FALSE	mRNA16179	stop_gained	AHNAK
JAHWTM020000048.1	279247	C	T	0.5	30	0.423077	26	FALSE	mRNA17295	stop_gained	KHDRBS2
CM056413.1	19253061	A	C	0.5	56	0.428571	28	FALSE	mRNA06713	stop_lost	HOMER2
JAHWTM020000196.1	48597	C	A	0.5	54	0.428571	28	FALSE	mRNA30647	stop_gained	RATAG00000030492
CM056403.1	45752612	C	T	0.5	48	0.433333	30	FALSE	mRNA19938	splice_donor_variant&intron_variant	HAVCR1
JAHWTM020000159.1	631853	T	A	0.5	50	0.433333	30	FALSE	mRNA10657	splice_donor_variant&intron_variant	CYP2B4
CM056425.1	28472596	C	T	0.5	52	0.4375	32	FALSE	mRNA16947	stop_gained	TUBA1C
JAHWTM020000251.1	163880	T	C	0.5	52	0.441176	34	FALSE	mRNA25822	stop_lost	TRAV14DV4
CM056402.1	19815508	C	T	0.5	56	0.444444	36	FALSE	mRNA00633	stop_gained	OVGP1
CM056429.1	18666466	T	C	0.5	56	0.444444	36	FALSE	mRNA17718	stop_lost	C4A
CM056421.1	27421479	T	C	0.5	56	0.447368	38	FALSE	mRNA13270	splice_donor_variant&intron_variant	ZUP1
JAHWTM020000915.1	22369	G	A	0.5	48	0.45	40	FALSE	mRNA32165	stop_gained	RATAG00000031824
JAHWTM020000159.1	629778	T	C	0.5	54	0.452381	42	FALSE	mRNA10657	stop_lost	CYP2B4
CM056435.1	4228155	C	T	0.5	54	0.454545	44	FALSE	mRNA29657	splice_donor_variant&intron_variant	Rlim
CM056408.1	10215124	C	G	0.5	46	0.461538	26	FALSE	mRNA32062	splice_donor_variant&intron_variant	RATAG00000031731
CM056432.1	31119329	A	C	0.5	56	0.461538	26	FALSE	mRNA00628	stop_lost	PPM1J
JAHWTM020000484.1	21069	C	G	0.5	54	0.461538	26	FALSE	mRNA03919	stop_gained	Plec
JAHWTM020000064.1	4615282	C	A	0.5	56	0.461538	26	FALSE	mRNA27830	stop_gained	CNTNAP3
CM056403.1	45748481	G	C	0.5	48	0.464286	28	FALSE	mRNA19939	stop_gained	HAVCR1
CM056413.1	19621053	C	T	0.5	48	0.464286	28	FALSE	mRNA06910	splice_acceptor_variant&intron_variant	RATAG00000015451
CM056429.1	18664764	G	A	0.5	50	0.464286	28	FALSE	mRNA17718	stop_gained&splice_region_variant	C4A
JAHWTM020000094.1	438190	A	G	0.5	54	0.464286	28	FALSE	mRNA32674	stop_lost	H2AB2
JAHWTM020000178.1	355839	T	C	0.5	54	0.464286	28	FALSE	mRNA10563	stop_lost&splice_region_variant	ZNF283
JAHWTM020002026.1	5292	A	G	0.5	56	0.464286	28	FALSE	mRNA18818	stop_lost	OR1I1
JAHWTM020000048.1	279108	G	A	0.5	44	0.464286	28	FALSE	mRNA17295	stop_gained	KHDRBS2
CM056414.1	49719079	C	A	0.5	38	0.466667	30	FALSE	mRNA06015	stop_gained	Clip1
JAHWTM020000161.1	276818	C	T	0.5	54	0.466667	30	FALSE	mRNA30680	stop_gained	RATAG00000030523
CM056411.1	22837038	G	A	0.5	40	0.46875	32	FALSE	mRNA02251	stop_gained	MOGAT2
CM056431.1	1769917	A	T	0.5	56	0.46875	32	FALSE	mRNA22729	stop_gained	LEG1
JAHWTM020000136.1	792927	G	A	0.5	56	0.46875	32	FALSE	mRNA10079	splice_acceptor_variant&intron_variant	VN1R4
JAHWTM020011556.1	677	C	T	0.5	54	0.470588	34	FALSE	mRNA15376	stop_gained	TAS2R42
CM056414.1	49759591	T	A	0.5	56	0.472222	36	FALSE	mRNA06015	stop_lost	Clip1
CM056419.1	27846252	T	C	0.5	56	0.472222	36	FALSE	mRNA12492	stop_lost	RATAG00000020005
CM056403.1	45748532	C	T	0.5	38	0.473684	38	FALSE	mRNA19939	splice_acceptor_variant&intron_variant	HAVCR1
CM056404.1	87191340	T	A	0.5	44	0.473684	38	FALSE	mRNA24027	stop_lost	OR1J4
CM056414.1	49794646	T	A	0.5	54	0.473684	38	FALSE	mRNA06015	stop_lost	Clip1
CM056429.1	21521768	A	T	0.5	56	0.473684	38	FALSE	mRNA17878	stop_lost&splice_region_variant	OR2B8P
CM056430.1	19561924	A	G	0.5	48	0.473684	38	FALSE	mRNA15919	stop_lost	SAA3
JAHWTM020000136.1	818374	T	A	0.5	56	0.473684	38	FALSE	mRNA10079	stop_lost	VN1R4
JAHWTM020000178.1	42066	A	G	0.5	50	0.473684	38	FALSE	mRNA10586	start_lost	RATAG00000018128
JAHWTM020000201.1	184928	G	T	0.5	56	0.473684	38	FALSE	mRNA13487	stop_gained	PRDM9
CM056401.1	20077774	G	T	0.5	56	0.475	40	FALSE	mRNA09271	splice_acceptor_variant&intron_variant	ABCB1
CM056428.1	3886821	T	A	0.5	56	0.475	40	FALSE	mRNA20782	splice_donor_variant&intron_variant	DEFB103A
JAHWTM020000153.1	927014	T	C	0.5	50	0.475	40	FALSE	mRNA14925	stop_lost	PKDREJ
CM056403.1	45751713	A	G	0.5	56	0.47619	42	FALSE	mRNA19938	stop_lost	HAVCR1
JAHWTM020000117.1	1812072	A	G	0.5	52	0.477273	44	FALSE	mRNA31967	stop_lost	RATAG00000031640
CM056401.1	20119305	G	T	0.5	56	0.478261	46	FALSE	mRNA09271	stop_gained	ABCB1
CM056401.1	20112960	T	A	0.5	56	0.5	46	FALSE	mRNA09271	stop_lost	ABCB1
CM056401.1	20113025	T	A	0.5	56	0.5	38	FALSE	mRNA09271	stop_gained&splice_region_variant	ABCB1
CM056401.1	89085806	G	A	0.5	56	0.5	40	FALSE	mRNA09827	stop_gained	OR9A4
CM056402.1	19813434	T	C	0.5	56	0.5	40	FALSE	mRNA00633	stop_lost	OVGP1
CM056402.1	19820002	C	T	0.5	56	0.5	28	FALSE	mRNA00633	stop_gained	OVGP1
CM056402.1	19820005	A	T	0.5	56	0.5	28	FALSE	mRNA00633	stop_gained	OVGP1
CM056402.1	19820286	A	G	0.5	56	0.5	36	FALSE	mRNA00633	stop_lost	OVGP1
CM056402.1	75671109	A	G	0.5	46	0.5	34	FALSE	mRNA01043	stop_lost	FAM151A
CM056404.1	42929621	T	C	0.5	54	0.5	38	FALSE	mRNA23586	splice_donor_variant&intron_variant	RATAG00000004618
CM056404.1	42929783	T	A	0.5	56	0.5	34	FALSE	mRNA23586	stop_lost	RATAG00000004618
CM056404.1	87191223	C	A	0.5	50	0.5	32	FALSE	mRNA24027	stop_lost	OR1J4
CM056406.1	56533829	G	T	0.5	56	0.5	42	FALSE	mRNA27196	stop_gained	CYP2C18
CM056408.1	10230072	T	A	0.5	52	0.5	32	FALSE	mRNA31964	splice_donor_variant&intron_variant	ANKRD26
CM056408.1	10489098	C	T	0.5	56	0.5	36	FALSE	mRNA02739	stop_gained	ANKRD26
CM056408.1	36071180	A	G	0.5	56	0.5	34	FALSE	mRNA02975	stop_lost	BFSP1
CM056408.1	36071297	G	A	0.5	56	0.5	40	FALSE	mRNA02975	stop_gained	BFSP1
CM056408.1	36071329	T	C	0.5	56	0.5	36	FALSE	mRNA02974	splice_acceptor_variant&intron_variant	SLC6A9
CM056408.1	36072095	G	T	0.5	52	0.5	28	FALSE	mRNA02975	stop_gained	BFSP1
CM056408.1	36072159	A	T	0.5	56	0.5	34	FALSE	mRNA02975	stop_lost	BFSP1
CM056408.1	41609458	A	G	0.5	56	0.5	34	FALSE	mRNA03076	splice_donor_variant&intron_variant	RATAG00000011698
CM056408.1	41609767	T	C	0.5	56	0.5	32	FALSE	mRNA03076	stop_lost	RATAG00000011698
CM056408.1	41611138	G	A	0.5	54	0.5	38	FALSE	mRNA03076	splice_acceptor_variant&intron_variant	RATAG00000011698
CM056408.1	41611204	T	A	0.5	54	0.5	36	FALSE	mRNA03076	stop_gained	RATAG00000011698
CM056410.1	29867372	C	T	0.5	46	0.5	34	FALSE	mRNA32311	stop_gained	FMO1
CM056410.1	29872187	C	A	0.5	56	0.5	48	FALSE	mRNA32311	stop_gained	FMO1
CM056410.1	45013660	A	G	0.5	56	0.5	40	FALSE	mRNA28975	stop_lost	PRAMEF8
CM056411.1	22837006	A	T	0.5	46	0.5	38	FALSE	mRNA02251	stop_gained	MOGAT2
CM056413.1	20351968	T	G	0.5	52	0.5	40	FALSE	mRNA06917	stop_lost	RATAG00000015457
CM056414.1	49753426	T	C	0.5	56	0.5	38	FALSE	mRNA06015	stop_lost	Clip1
CM056414.1	61659196	T	C	0.5	54	0.5	34	FALSE	mRNA31069	stop_lost	IGLV1-40
CM056419.1	29316254	C	T	0.5	56	0.5	40	FALSE	mRNA12555	stop_gained	RATAG00000020067
CM056420.1	126405	G	A	0.5	56	0.5	30	FALSE	mRNA14028	stop_gained	OR6C74
CM056420.1	14352052	T	G	0.5	56	0.5	40	FALSE	mRNA15689	stop_lost	RATAG00000023182
CM056421.1	27031593	G	A	0.5	56	0.5	34	FALSE	mRNA13279	stop_gained	DDX43
CM056421.1	27031623	A	T	0.5	56	0.5	38	FALSE	mRNA13279	stop_lost	DDX43
CM056421.1	27034132	T	G	0.5	56	0.5	38	FALSE	mRNA13279	stop_lost	DDX43
CM056421.1	27037956	C	T	0.5	56	0.5	42	FALSE	mRNA13279	splice_acceptor_variant&intron_variant	DDX43
CM056421.1	47264559	G	T	0.5	50	0.5	26	FALSE	mRNA13154	splice_donor_variant&intron_variant	RATAG00000020667
CM056423.1	12290060	C	A	0.5	56	0.5	30	FALSE	mRNA21270	splice_donor_variant&intron_variant	RATAG00000027123
CM056424.1	14422928	G	T	0.5	56	0.5	38	FALSE	mRNA08460	stop_gained&splice_region_variant	RATAG00000016988
CM056425.1	28472638	T	G	0.5	56	0.5	40	FALSE	mRNA16947	stop_lost	TUBA1C
CM056426.1	43435821	A	T	0.5	56	0.5	32	FALSE	mRNA17026	stop_gained	SCAF11
CM056427.1	7083128	C	T	0.5	56	0.5	26	FALSE	mRNA18271	splice_acceptor_variant&intron_variant	CCDC24
CM056427.1	7083129	T	G	0.5	56	0.5	28	FALSE	mRNA05150	stop_lost	CCDC24
CM056427.1	7108440	T	C	0.5	30	0.5	40	FALSE	mRNA18273	start_lost	PCSK2
CM056429.1	3020977	G	A	0.5	56	0.5	40	FALSE	mRNA17450	stop_gained	RAB44
CM056429.1	18429600	G	T	0.5	48	0.5	26	FALSE	mRNA17701	stop_gained	RATAG00000025163
CM056429.1	18664349	C	T	0.5	52	0.5	30	FALSE	mRNA17718	stop_gained	C4A
CM056429.1	18665942	C	T	0.5	54	0.5	34	FALSE	mRNA17718	stop_gained	C4A
CM056429.1	18666624	C	T	0.5	56	0.5	34	FALSE	mRNA17718	stop_gained	C4A
CM056429.1	18671411	A	G	0.5	52	0.5	40	FALSE	mRNA17718	stop_lost	C4A
CM056429.1	19108300	A	C	0.5	56	0.5	32	FALSE	mRNA17775	stop_lost	RATAG00000025234
CM056429.1	19750499	T	A	0.5	44	0.5	30	FALSE	mRNA17815	stop_lost	RATAG00000025276
CM056429.1	19750500	A	C	0.5	44	0.5	28	FALSE	mRNA17815	stop_lost	RATAG00000025276
CM056429.1	40992784	C	A	0.5	56	0.5	48	FALSE	mRNA18206	stop_gained	SERPINB6
CM056430.1	111361	A	G	0.5	56	0.5	34	FALSE	mRNA15781	stop_lost	UBTFL1
CM056430.1	19943876	A	G	0.5	54	0.5	32	FALSE	mRNA15933	stop_lost	Olfr148
CM056435.1	4185211	T	G	0.5	56	0.5	40	FALSE	mRNA29657	splice_donor_variant&intron_variant	Rlim
CM056435.1	4185339	T	A	0.5	56	0.5	38	FALSE	mRNA29657	stop_lost	Rlim
JAHWTM020009001.1	510	G	A	0.5	50	0.5	28	FALSE	mRNA20155	stop_gained	SPATA31E1
JAHWTM020010120.1	764	T	C	0.5	48	0.5	38	FALSE	mRNA18268	stop_lost	SPATA31E1
JAHWTM020000087.1	1019135	C	T	0.5	50	0.5	28	FALSE	mRNA29492	stop_gained	CLTRN
JAHWTM020000094.1	1213717	C	A	0.5	46	0.5	30	FALSE	mRNA30477	stop_gained	USP26
JAHWTM020000094.1	1213911	A	G	0.5	48	0.5	28	FALSE	mRNA30477	stop_lost	USP26
JAHWTM020011748.1	788	T	A	0.5	52	0.5	36	FALSE	mRNA03957	stop_gained	GML
JAHWTM020000103.1	878984	T	C	0.5	56	0.5	30	FALSE	mRNA20747	stop_lost	CSMD1
JAHWTM020000103.1	881261	C	A	0.5	56	0.5	30	FALSE	mRNA20747	stop_gained	CSMD1
JAHWTM020000109.1	328815	A	C	0.5	56	0.5	34	FALSE	mRNA10097	stop_lost	ZNF836
JAHWTM020000110.1	829884	T	G	0.5	56	0.5	40	FALSE	mRNA16179	stop_lost	AHNAK
JAHWTM020000110.1	829984	G	T	0.5	56	0.5	48	FALSE	mRNA16179	stop_lost	AHNAK
JAHWTM020000110.1	829985	A	T	0.5	56	0.5	44	FALSE	mRNA16179	stop_lost	AHNAK
JAHWTM020000110.1	830825	A	G	0.5	56	0.5	38	FALSE	mRNA16179	stop_lost	AHNAK
JAHWTM020000116.1	2015406	G	A	0.5	56	0.5	44	FALSE	mRNA26803	stop_gained	PIGN
JAHWTM020000136.1	818674	T	G	0.5	56	0.5	42	FALSE	mRNA10079	stop_lost	VN1R4
JAHWTM020000136.1	818740	T	G	0.5	56	0.5	28	FALSE	mRNA10079	stop_lost	VN1R4
JAHWTM020000136.1	818742	A	C	0.5	56	0.5	30	FALSE	mRNA10079	stop_lost	VN1R4
JAHWTM020000147.1	1084134	A	G	0.5	56	0.5	40	FALSE	mRNA09263	stop_lost	SLC25A40
JAHWTM020000155.1	1049760	C	A	0.5	48	0.5	38	FALSE	mRNA15358	splice_donor_variant&intron_variant	RATAG00000022861
JAHWTM020000155.1	1050021	C	T	0.5	52	0.5	40	FALSE	mRNA15358	splice_acceptor_variant&intron_variant	RATAG00000022861
JAHWTM020000155.1	1050022	T	G	0.5	50	0.5	40	FALSE	mRNA15358	splice_acceptor_variant&intron_variant	RATAG00000022861
JAHWTM020000155.1	1050443	C	T	0.5	50	0.5	28	FALSE	mRNA15358	splice_donor_variant&intron_variant	RATAG00000022861
JAHWTM020000178.1	42014	T	C	0.5	54	0.5	36	FALSE	mRNA10585	stop_lost	Pinlyp
JAHWTM020000195.1	462561	C	T	0.5	36	0.5	50	FALSE	mRNA25831	splice_donor_variant&intron_variant	TRAV20
JAHWTM020000196.1	296572	T	A	0.5	56	0.5	34	FALSE	mRNA30607	stop_gained	MAGEA10
JAHWTM020000196.1	297177	A	T	0.5	56	0.5	40	FALSE	mRNA30590	stop_gained	MAGEA10
JAHWTM020000196.1	297207	A	T	0.5	56	0.5	46	FALSE	mRNA30590	stop_gained	MAGEA10
JAHWTM020000196.1	297242	T	C	0.5	56	0.5	46	FALSE	mRNA30590	splice_acceptor_variant&intron_variant	MAGEA10
JAHWTM020000201.1	184878	T	A	0.5	56	0.5	42	FALSE	mRNA13487	stop_gained	PRDM9
JAHWTM020002206.1	4145	T	G	0.5	30	0.5	28	FALSE	mRNA30758	stop_gained	PAXIP1
JAHWTM020000241.1	146239	C	T	0.5	50	0.5	36	FALSE	mRNA10206	stop_gained	LILRB3
JAHWTM020000247.1	126816	T	A	0.5	56	0.5	34	FALSE	mRNA14034	stop_lost	OR6C2
JAHWTM020000258.1	165459	T	C	0.5	56	0.5	42	FALSE	mRNA06913	stop_lost	GZMH
JAHWTM020002506.1	3903	T	G	0.5	56	0.5	36	FALSE	mRNA16634	stop_lost	RATAG00000024106
JAHWTM020000293.1	62718	C	T	0.5	50	0.5	36	FALSE	mRNA32686	stop_gained	RATAG00000032084
JAHWTM020000301.1	69467	G	A	0.5	56	0.5	40	FALSE	mRNA32695	stop_gained	ADAM21
JAHWTM020000301.1	69500	T	A	0.5	56	0.5	40	FALSE	mRNA32695	stop_gained	ADAM21
JAHWTM020000301.1	69508	T	G	0.5	56	0.5	40	FALSE	mRNA32695	stop_lost	ADAM21
JAHWTM020000310.1	46594	A	T	0.5	52	0.5	42	FALSE	mRNA07830	stop_lost	CAAP1
JAHWTM020000419.1	13640	T	G	0.5	50	0.5	36	FALSE	mRNA07870	stop_lost	IFNT
JAHWTM020000635.1	18796	A	C	0.5	56	0.5	46	FALSE	mRNA02473	stop_lost	KRBOX5
JAHWTM020000635.1	18802	G	A	0.5	56	0.5	46	FALSE	mRNA02473	stop_gained	KRBOX5
JAHWTM020000635.1	18907	A	G	0.5	56	0.5	34	FALSE	mRNA02473	stop_lost	KRBOX5
JAHWTM020000039.1	1323651	C	G	0.5	48	0.5	26	FALSE	mRNA29723	stop_lost	Ybx1
JAHWTM020000039.1	1323652	A	G	0.5	46	0.5	26	FALSE	mRNA29723	stop_lost	Ybx1
JAHWTM020000046.1	5973684	A	C	0.5	54	0.5	32	FALSE	mRNA30018	stop_lost	RATAG00000029885
JAHWTM020000046.1	5973790	T	C	0.5	56	0.5	38	FALSE	mRNA30018	stop_lost	RATAG00000029885
JAHWTM020000733.1	11040	G	C	0.5	52	0.5	30	FALSE	mRNA25807	stop_lost	TRAV21
JAHWTM020000053.1	2582978	G	C	0.5	52	0.5	44	FALSE	mRNA03476	splice_donor_variant&intron_variant	SPLUNC2B
CM056418.1	17231836	C	T	0.5	56	0.520833	48	FALSE	mRNA07471	stop_gained	TMA16
CM056406.1	56533970	A	T	0.5	54	0.522727	44	FALSE	mRNA27196	stop_gained	CYP2C18
CM056429.1	40991895	C	T	0.5	56	0.522727	44	FALSE	mRNA32459	stop_gained	SERPINB6
JAHWTM020000301.1	69469	C	A	0.5	56	0.522727	44	FALSE	mRNA32695	stop_lost	ADAM21
JAHWTM020006824.1	554	G	A	0.5	50	0.522727	44	FALSE	mRNA31219	stop_gained&splice_region_variant	RATAG00000030889
JAHWTM020000117.1	1486969	A	G	0.5	50	0.52381	42	FALSE	mRNA11536	start_lost	RATAG00000019059
CM056430.1	111359	T	C	0.5	56	0.525	40	FALSE	mRNA15781	stop_lost	UBTFL1
JAHWTM020000155.1	1049710	C	T	0.5	56	0.525	40	FALSE	mRNA15358	splice_donor_variant&intron_variant	RATAG00000022861
JAHWTM020000635.1	18723	C	T	0.5	46	0.525	40	FALSE	mRNA02473	stop_gained	KRBOX5
CM056403.1	45751717	C	G	0.5	56	0.526316	38	FALSE	mRNA19939	stop_lost	HAVCR1
CM056408.1	10274591	T	C	0.5	40	0.526316	38	FALSE	mRNA16637	stop_lost&splice_region_variant	ANKRD26
CM056430.1	111408	T	A	0.5	56	0.526316	38	FALSE	mRNA15781	stop_lost	UBTFL1
CM056435.1	4186524	T	C	0.5	34	0.527778	36	FALSE	mRNA29651	stop_lost	Rlim
CM056401.1	90159761	C	T	0.5	56	0.529412	34	FALSE	mRNA09864	stop_gained	OR2A1
CM056402.1	19820042	G	T	0.5	56	0.53125	32	FALSE	mRNA00633	stop_lost	OVGP1
CM056402.1	19820043	A	G	0.5	56	0.53125	32	FALSE	mRNA00633	stop_lost	OVGP1
JAHWTM020000235.1	210634	T	G	0.5	40	0.53125	32	FALSE	mRNA30959	stop_lost	RATAG00000029169
JAHWTM020000039.1	1322941	G	A	0.5	52	0.53125	32	FALSE	mRNA29723	stop_gained	Ybx1
CM056423.1	27942674	C	T	0.5	54	0.533333	30	FALSE	mRNA21418	stop_gained	DSPP
JAHWTM020000039.1	1322944	G	A	0.5	48	0.533333	30	FALSE	mRNA29723	stop_gained	Ybx1
JAHWTM020011319.1	646	G	A	0.5	50	0.535714	28	FALSE	mRNA10042	stop_gained	CD33
CM056430.1	111695	T	C	0.5	54	0.538462	26	FALSE	mRNA15781	stop_lost	UBTFL1
JAHWTM020000130.1	197734	A	T	0.5	38	0.538462	26	FALSE	mRNA29828	stop_gained	RATAG00000029698
CM056403.1	45748514	C	T	0.5	56	0.54	50	FALSE	mRNA19938	stop_gained	HAVCR1
CM056404.1	42928019	A	T	0.5	52	0.552632	38	FALSE	mRNA23586	stop_gained	RATAG00000004618
CM056435.1	4186356	A	T	0.5	54	0.552632	38	FALSE	mRNA29651	stop_gained	Rlim
CM056408.1	10272369	A	C	0.5	42	0.555556	36	FALSE	mRNA16637	stop_lost	ANKRD26
CM056430.1	111389	T	G	0.5	56	0.555556	36	FALSE	mRNA15781	stop_lost	UBTFL1
JAHWTM020000159.1	630170	T	G	0.5	48	0.555556	36	FALSE	mRNA10659	splice_donor_variant&intron_variant	CYP2B4
JAHWTM020004751.1	1554	T	C	0.5	54	0.555556	36	FALSE	mRNA24450	stop_lost	Golph3
JAHWTM020005317.1	822	A	G	0.5	56	0.558824	34	FALSE	mRNA00554	stop_lost	RATAG00000000549
CM056435.1	4186349	T	A	0.5	50	0.5625	32	FALSE	mRNA29649	stop_lost	Rlim
CM056435.1	4185537	C	T	0.5	36	0.566667	30	FALSE	mRNA29651	stop_gained	Rlim
CM056414.1	49760419	C	T	0.5	54	0.571429	42	FALSE	mRNA06015	stop_gained	Clip1
CM056435.1	4186380	C	T	0.5	36	0.571429	42	FALSE	mRNA29651	stop_gained	Rlim
CM056408.1	9945699	T	C	0.5	56	0.583333	36	FALSE	mRNA02746	stop_lost&splice_region_variant	RATAG00000011376
CM056408.1	10272262	T	C	0.5	46	0.59375	32	FALSE	mRNA16637	stop_lost	ANKRD26
JAHWTM020000050.1	78788	T	A	0.5	50	0.59375	32	FALSE	mRNA01136	stop_lost	CYP4A11
CM056435.1	4185238	T	C	0.5	32	0.6	30	FALSE	mRNA29657	stop_lost	Rlim
CM056435.1	4186381	A	G	0.5	40	0.605263	38	FALSE	mRNA29649	stop_lost	Rlim
JAHWTM020000723.1	34452	T	C	0.5	44	0.611111	36	FALSE	mRNA04682	stop_lost&splice_region_variant	RATAG00000013264
JAHWTM020000039.1	1322980	G	A	0.5	38	0.615385	26	FALSE	mRNA29723	stop_gained	Ybx1
CM056435.1	4186387	C	T	0.5	34	0.617647	34	FALSE	mRNA29657	stop_gained	Rlim
JAHWTM020000037.1	1214416	C	G	0.5	52	0.666667	36	FALSE	mRNA08214	splice_donor_variant&intron_variant	PRSS47P
CM056427.1	6994620	A	G	0.5	56	0.846154	26	FALSE	mRNA03149	start_lost	CCDC24
CM056408.1	10265487	C	T	0.5	54	0.97619	42	FALSE	mRNA31964	stop_gained	ANKRD26
CM056429.1	20589611	A	G	0.482143	56	0.447368	38	FALSE	mRNA17858	stop_lost	OR2B3
JAHWTM020000153.1	927075	C	A	0.480769	52	0.4375	32	FALSE	mRNA14925	stop_gained	PKDREJ
JAHWTM020000060.1	3502108	A	G	0.48	50	0.846154	26	FALSE	mRNA06070	stop_lost	CUX2
CM056414.1	49718728	A	T	0.478261	46	0	46	FALSE	mRNA06015	stop_lost	Clip1
JAHWTM020003634.1	2011	T	G	0.478261	46	0.166667	30	FALSE	mRNA30631	stop_lost	HSFX3
CM056404.1	87191334	G	T	0.477273	44	0.5	32	FALSE	mRNA24027	stop_gained	OR1J4
JAHWTM020000050.1	78825	G	A	0.47619	42	0.466667	30	FALSE	mRNA01136	stop_gained	CYP4A11
JAHWTM020000196.1	297110	A	G	0.47619	42	0.5	44	FALSE	mRNA30590	stop_lost	MAGEA10
CM056429.1	39881691	C	T	0.475	40	0.333333	30	FALSE	mRNA31326	stop_gained	CDYL
JAHWTM020000159.1	630139	A	T	0.475	40	0.46875	32	FALSE	mRNA10659	stop_lost	CYP2B4
JAHWTM020000201.1	185290	A	G	0.475	40	0.5	26	FALSE	mRNA13487	stop_lost	PRDM9
JAHWTM020000043.1	7507808	G	A	0.473684	38	0.125	32	FALSE	mRNA14722	stop_gained	Akr7a2
JAHWTM020000159.1	630167	G	A	0.473684	38	0.441176	34	FALSE	mRNA10657	splice_donor_variant&intron_variant	CYP2B4
CM056411.1	22836958	T	A	0.472222	36	0.5	34	FALSE	mRNA02251	stop_lost	MOGAT2
CM056408.1	10216469	T	A	0.464286	56	0	36	FALSE	mRNA32062	splice_donor_variant&intron_variant	RATAG00000031731
CM056414.1	49867358	T	C	0.46	50	0	46	FALSE	mRNA06025	start_lost	Clip1
CM056429.1	39881706	C	T	0.452381	42	0.321429	28	FALSE	mRNA30956	splice_donor_variant&intron_variant	CDYL
CM056429.1	39850039	G	T	0.452381	42	0.423077	26	FALSE	mRNA30960	stop_gained	CDYL
CM056408.1	36072036	A	G	0.452381	42	0.5	26	FALSE	mRNA02975	stop_lost	BFSP1
CM056407.1	16765233	C	T	0.447368	38	0.119048	42	FALSE	mRNA27833	splice_donor_variant&intron_variant	RATAG00000008800
CM056406.1	83984291	A	G	0.444444	54	0.366667	30	FALSE	mRNA31961	stop_lost	RATAG00000031634
JAHWTM020000109.1	1655348	A	G	0.4375	48	0	40	FALSE	mRNA10110	start_lost	SLC7A3
CM056407.1	67815266	G	A	0.434783	46	0.25	28	FALSE	mRNA28161	stop_gained	ABCC4
JAHWTM020000113.1	2337440	G	A	0.428571	56	0.192308	26	FALSE	mRNA26804	splice_donor_variant&intron_variant	RELCH
CM056431.1	25230497	G	T	0.425926	54	0.807692	26	FALSE	mRNA22911	start_lost	LDHB
CM056418.1	17231825	C	A	0.421053	38	0	48	FALSE	mRNA07351	stop_gained	RATAG00000015885
CM056412.1	7638796	C	T	0.416667	48	0.131579	38	FALSE	mRNA31677	stop_gained	RATAG00000031366
JAHWTM020000153.1	927405	C	G	0.416667	48	0.5	44	FALSE	mRNA14925	stop_gained	PKDREJ
CM056416.1	20570943	C	A	0.413043	46	0.0588235	34	FALSE	mRNA07898	stop_gained	IFNB2
CM056429.1	27326020	A	T	0.413043	46	0.1875	32	FALSE	mRNA18005	stop_gained	PABPN1
CM056429.1	39850091	C	G	0.409091	44	0.428571	28	FALSE	mRNA30960	stop_lost	CDYL
CM056429.1	40956882	C	T	0.40625	32	0.5	26	FALSE	mRNA31045	stop_gained	RATAG00000032126
JAHWTM020000241.1	146410	C	T	0.4	50	0.15625	32	FALSE	mRNA10206	stop_gained	LILRB3
JAHWTM020011556.1	571	G	A	0.375	48	0	46	FALSE	mRNA15376	stop_gained	TAS2R42
CM056407.1	16765285	T	C	0.375	48	0.0454545	44	FALSE	mRNA27833	start_lost	RATAG00000008800
CM056414.1	49759963	C	T	0.369565	46	0	46	FALSE	mRNA06015	stop_gained	Clip1
JAHWTM020000222.1	66435	A	T	0.369565	46	0.333333	30	FALSE	mRNA30722	splice_donor_variant&intron_variant	HSFX3
CM056430.1	19562322	A	C	0.351852	54	0.166667	30	FALSE	mRNA15917	splice_donor_variant&intron_variant	SAA1
JAHWTM020000209.1	429721	A	G	0.351852	54	0.388889	36	FALSE	mRNA32321	splice_donor_variant&intron_variant	MROH2A
JAHWTM020003634.1	1018	T	C	0.347826	46	0.3125	32	FALSE	mRNA30631	stop_lost	HSFX3
JAHWTM020000116.1	2014122	C	T	0.346154	52	0.157895	38	FALSE	mRNA26803	stop_gained	PIGN
JAHWTM020000076.1	1134013	G	A	0.339286	56	0.3	40	FALSE	mRNA31349	splice_donor_variant&intron_variant	RATAG00000031037
JAHWTM020000076.1	1133545	C	T	0.339286	56	0.309524	42	FALSE	mRNA30940	stop_gained	RATAG00000029142
JAHWTM020000076.1	1133802	G	A	0.339286	56	0.315789	38	FALSE	mRNA31345	start_lost	RATAG00000031033
CM056429.1	39852390	G	A	0.339286	56	0.323529	34	FALSE	mRNA30960	stop_gained	CDYL
CM056418.1	3804460	G	T	0.339286	56	0.333333	36	FALSE	mRNA07413	stop_gained	PDE5A
CM056401.1	75685096	C	T	0.339286	56	0.375	32	FALSE	mRNA09657	stop_gained	GRM8
CM056421.1	47285893	C	G	0.333333	42	0.0952381	42	FALSE	mRNA13152	stop_gained	RATAG00000020665
CM056429.1	39852459	C	T	0.333333	48	0.285714	28	FALSE	mRNA30981	stop_gained	CDYL
JAHWTM020000072.1	252090	T	C	0.333333	30	0.392857	28	FALSE	mRNA30584	stop_lost	DDX53
JAHWTM020000407.1	61978	C	G	0.326923	52	0.289474	38	FALSE	mRNA30700	stop_lost	MAGEA8
CM056404.1	87191200	C	A	0.326087	46	0.136364	44	FALSE	mRNA24027	stop_gained	OR1J4
CM056402.1	10755697	G	A	0.323529	34	0.0714286	28	FALSE	mRNA00183	stop_gained	CD1D
JAHWTM020000235.1	210243	T	G	0.3125	48	0.133333	30	FALSE	mRNA30821	stop_gained	HSFY1
JAHWTM020009782.1	296	T	G	0.3125	32	0.411765	34	FALSE	mRNA30725	stop_lost	MAGEA10
JAHWTM020000237.1	406898	T	C	0.305556	36	0.142857	28	FALSE	mRNA31114	splice_acceptor_variant&intron_variant	IGLV1-40
JAHWTM020000140.1	356644	C	A	0.305556	36	0.346154	26	FALSE	mRNA31350	stop_gained	RATAG00000031038
JAHWTM020000094.1	8437	C	G	0.304348	46	0.307692	26	FALSE	mRNA32684	splice_donor_variant&intron_variant	PRDM7
JAHWTM020000155.1	187997	G	A	0.303571	56	0	28	FALSE	mRNA15372	stop_gained	TAS2R42
JAHWTM020000047.1	384649	A	T	0.282609	46	0.0769231	26	FALSE	mRNA11538	stop_gained	HSFY1
JAHWTM020000407.1	61737	G	C	0.275	40	0.09375	32	FALSE	mRNA30700	stop_gained	MAGEA8
JAHWTM020000103.1	868326	C	T	0.269231	52	0	26	FALSE	mRNA20734	stop_gained	RATAG00000026593
CM056423.1	37575320	G	A	0.26087	46	0.0263158	38	FALSE	mRNA21484	splice_donor_variant&intron_variant	MAN2B2
CM056421.1	27084342	C	T	0.25	44	0	40	FALSE	mRNA13149	stop_gained	RATAG00000020662
JAHWTM020000235.1	210224	A	T	0.25	48	0	30	FALSE	mRNA30821	stop_gained	HSFY1
CM056412.1	7653059	A	G	0.240741	54	0.5	38	FALSE	mRNA31678	stop_lost	RATAG00000031367
JAHWTM020000136.1	1429973	C	T	0.24	50	0	36	FALSE	mRNA10031	stop_gained	SIGLEC5
JAHWTM020000196.1	297294	G	A	0.24	50	0	26	FALSE	mRNA30614	stop_gained	RATAG00000030467
CM056411.1	134695	T	A	0.23913	46	0.1	40	FALSE	mRNA02501	stop_lost&splice_region_variant	OR5W2
CM056431.1	26505146	C	A	0.222222	54	0	26	FALSE	mRNA22924	stop_gained	POLR1F
CM056421.1	3398102	G	A	0.211538	52	0.0333333	30	FALSE	mRNA13436	stop_gained	MDN1
JAHWTM020000081.1	2710090	C	G	0.211538	52	0.0357143	28	FALSE	mRNA06725	start_lost	RATAG00000015270
JAHWTM020000076.1	1133522	C	T	0.205882	34	0	44	FALSE	mRNA30950	stop_gained	RATAG00000029155
CM056428.1	3887511	A	T	0.205882	34	0.192308	26	FALSE	mRNA20782	stop_gained	DEFB103A
CM056421.1	3383485	G	A	0.204545	44	0	26	FALSE	mRNA13436	stop_gained&splice_region_variant	MDN1
CM056401.1	59608118	C	T	0.203704	54	0	28	FALSE	mRNA09546	stop_gained&splice_region_variant	MFF
JAHWTM020000196.1	303329	A	T	0.2	40	0	40	FALSE	mRNA30627	stop_lost	RATAG00000030476
JAHWTM020000195.1	462379	G	A	0.2	30	0.0238095	42	FALSE	mRNA25831	stop_gained	TRAV20
CM056429.1	39852408	G	A	0.2	30	0.266667	30	FALSE	mRNA30960	stop_gained	CDYL
CM056420.1	111640	G	A	0.196429	56	0.147059	34	FALSE	mRNA14028	stop_gained	OR6C74
JAHWTM020000196.1	303328	T	G	0.190476	42	0	44	FALSE	mRNA30627	stop_lost	RATAG00000030476
CM056421.1	27055894	G	T	0.1875	32	0.0789474	38	FALSE	mRNA13278	stop_gained	RATAG00000020792
JAHWTM020000733.1	6048	G	A	0.1875	32	0.115385	26	FALSE	mRNA25807	splice_donor_variant&intron_variant	TRAV21
CM056430.1	12546369	G	C	0.185185	54	0	30	FALSE	mRNA15872	splice_donor_variant&intron_variant	Gdpd4
JAHWTM020000196.1	303335	G	A	0.181818	44	0	44	FALSE	mRNA30627	stop_gained	RATAG00000030476
CM056408.1	9945700	G	A	0.176471	34	0	48	FALSE	mRNA02746	splice_donor_variant&intron_variant	RATAG00000011376
JAHWTM020000237.1	406549	C	G	0.173077	52	0.03125	32	FALSE	mRNA31114	stop_lost	IGLV1-40
JAHWTM020008166.1	253	G	A	0.157895	38	0.0208333	48	FALSE	mRNA32061	stop_gained	Ankrd26
CM056408.1	10274538	C	T	0.147059	34	0.0526316	38	FALSE	mRNA31964	stop_gained	ANKRD26
CM056434.1	90723448	G	T	0.138889	36	0	30	FALSE	mRNA29435	stop_gained	PLCXD1
JAHWTM020000316.1	115122	G	A	0.138889	36	0.428571	28	FALSE	mRNA32548	stop_gained	RATAG00000032013
JAHWTM020003634.1	1855	C	T	0.125	32	0	48	FALSE	mRNA30631	stop_gained	HSFX3
CM056405.1	20897855	G	A	0.125	48	0.0263158	38	FALSE	mRNA25833	stop_gained	TRAV3
JAHWTM020000407.1	61734	T	A	0.125	32	0.107143	28	FALSE	mRNA30700	stop_lost	MAGEA8
JAHWTM020000235.1	210615	T	A	0.117647	34	0.0227273	44	FALSE	mRNA30959	stop_lost	RATAG00000029169
JAHWTM020000407.1	61735	C	A	0.111111	36	0.1	30	FALSE	mRNA30700	stop_lost	MAGEA8
CM056410.1	45006834	G	A	0.111111	54	0.264706	34	FALSE	mRNA28974	stop_gained	PRAME
CM056410.1	45052325	G	T	0.111111	54	0.9	30	FALSE	mRNA28977	splice_acceptor_variant&intron_variant	PRAMEF27
CM056404.1	42929600	G	A	0.1	40	0.0277778	36	FALSE	mRNA23586	stop_gained	RATAG00000004618
JAHWTM020000136.1	180449	C	T	0.0961538	52	0	42	FALSE	mRNA16737	stop_gained	BTG1
JAHWTM020000201.1	166815	C	T	0.09375	32	0.111111	36	FALSE	mRNA13487	stop_gained	PRDM9
CM056418.1	17231893	G	A	0.0909091	44	0	50	FALSE	mRNA07351	stop_gained	RATAG00000015885
JAHWTM020000247.1	255812	A	T	0.0892857	56	0.0357143	28	FALSE	mRNA14036	stop_lost&splice_region_variant	OR6C2
CM056431.1	235838	T	C	0.0833333	36	0.235294	34	FALSE	mRNA21148	stop_lost	RATAG00000027000
JAHWTM020010856.1	223	C	A	0.075	40	0	40	FALSE	mRNA01327	stop_gained	RATAG00000001354
JAHWTM020000153.1	927435	G	C	0.0740741	54	0.0454545	44	FALSE	mRNA14925	stop_lost	PKDREJ
JAHWTM020000196.1	434739	A	T	0.0714286	42	0	30	FALSE	mRNA30702	stop_lost	HSFX3
CM056414.1	61659153	C	A	0.0666667	30	0.0384615	26	FALSE	mRNA31069	stop_gained	IGLV1-40
JAHWTM020000201.1	166795	G	A	0.0666667	30	0.1	40	FALSE	mRNA14739	stop_gained	PRDM9
JAHWTM020000201.1	166802	G	A	0.0666667	30	0.131579	38	FALSE	mRNA13487	stop_gained	PRDM9
JAHWTM020000037.1	1251278	G	A	0.0652174	46	0	34	FALSE	mRNA08214	stop_gained	PRSS47P
CM056414.1	49830296	G	A	0.0652174	46	0.159091	44	FALSE	mRNA06017	splice_donor_variant&intron_variant	VPS33A
CM056407.1	67623022	T	C	0.06	50	0.307692	26	FALSE	mRNA28160	stop_lost	ABCC4
JAHWTM020000235.1	210883	A	C	0.0588235	34	0	30	FALSE	mRNA30821	stop_lost&splice_region_variant	HSFY1
CM056411.1	26701435	G	A	0.0535714	56	0	36	FALSE	mRNA02173	stop_gained	SSU72
CM056434.1	17348860	G	A	0.0535714	56	0	34	FALSE	mRNA25164	stop_gained	KY
JAHWTM020000050.1	3379103	C	A	0.0535714	56	0	28	FALSE	mRNA01216	stop_gained	SZT2
JAHWTM020000109.1	2028721	G	A	0.0535714	56	0.133333	30	FALSE	mRNA10114	stop_gained	SLC7A3
JAHWTM020010856.1	229	A	C	0.0526316	38	0	32	FALSE	mRNA01327	stop_lost	RATAG00000001354
CM056418.1	17231787	T	G	0.05	40	0.5	42	FALSE	mRNA07351	stop_lost	RATAG00000015885
JAHWTM020000293.1	62140	C	T	0.047619	42	0.0294118	34	FALSE	mRNA32686	stop_gained	RATAG00000032084
JAHWTM020000235.1	210302	C	T	0.0454545	44	0.025	40	FALSE	mRNA30821	stop_gained	HSFY1
CM056414.1	49760995	C	T	0.0454545	44	0.21875	32	FALSE	mRNA06015	stop_gained	Clip1
JAHWTM020000158.1	383582	C	T	0.0434783	46	0	34	FALSE	mRNA26790	stop_gained	COG2
CM056408.1	10475531	C	T	0.04	50	0.368421	38	FALSE	mRNA02743	stop_gained	ANKRD26
CM056403.1	21429615	C	G	0.0384615	52	0	28	FALSE	mRNA19586	stop_gained	ABCA7
CM056403.1	43500464	T	G	0.037037	54	0.1	40	FALSE	mRNA15198	stop_lost&splice_region_variant	RHNO1
CM056407.1	65912935	C	T	0.0333333	30	0	30	FALSE	mRNA28137	stop_gained	Abcc4
CM056421.1	27064762	G	A	0.0333333	30	0	30	FALSE	mRNA13275	stop_gained	KHDC3L
CM056405.1	75451694	G	A	0.03125	32	0	44	FALSE	mRNA31770	start_lost	RATAG00000031448
CM056429.1	21409006	T	A	0.0294118	34	0	26	FALSE	mRNA17872	stop_lost&splice_region_variant	OR2B8P
CM056434.1	90764839	G	A	0.0277778	36	0.0625	32	FALSE	mRNA29432	stop_gained	PRDM7
CM056434.1	90764845	G	A	0.0277778	36	0.0666667	30	FALSE	mRNA29432	stop_gained	PRDM7
JAHWTM020000235.1	210616	C	G	0.0263158	38	0	46	FALSE	mRNA30959	stop_lost	RATAG00000029169
JAHWTM020000201.1	166771	G	A	0.0263158	38	0.0833333	36	FALSE	mRNA14739	stop_gained	PRDM9
JAHWTM020000235.1	210891	C	G	0.025	40	0	28	FALSE	mRNA30959	stop_lost	RATAG00000029169
JAHWTM020010120.1	792	G	A	0.025	40	0.0357143	28	FALSE	mRNA18268	stop_gained	SPATA31E1
JAHWTM020000046.1	6037372	G	A	0.025	40	0.0666667	30	FALSE	mRNA30019	stop_gained	RATAG00000029886
CM056407.1	67649276	C	T	0.0238095	42	0	26	FALSE	mRNA28160	stop_gained	ABCC4
CM056414.1	49756490	A	T	0.0238095	42	0	48	FALSE	mRNA06015	stop_gained	Clip1
JAHWTM020000140.1	356406	G	A	0.0238095	42	0	40	FALSE	mRNA31354	stop_gained	RATAG00000031042
JAHWTM020000039.1	1323188	C	T	0.0238095	42	0	46	FALSE	mRNA29723	stop_gained	Ybx1
CM056414.1	49761392	C	T	0.0238095	42	0.111111	36	FALSE	mRNA06024	stop_gained	Clip1
JAHWTM020000130.1	323993	C	G	0.0217391	46	0	40	FALSE	mRNA29827	start_lost	RATAG00000029697
CM056403.1	30053612	G	A	0.0208333	48	0	34	FALSE	mRNA19777	stop_gained	PCDHGA1
JAHWTM020000196.1	296741	T	C	0.0208333	48	0.0714286	28	FALSE	mRNA30607	stop_lost	MAGEA10
CM056429.1	18667611	A	G	0.02	50	0	48	FALSE	mRNA17718	stop_lost	C4A
JAHWTM020000260.1	156203	G	A	0.02	50	0	34	FALSE	mRNA11604	splice_donor_variant&intron_variant	LPO
JAHWTM020000164.1	670	T	C	0.0192308	52	0	26	FALSE	mRNA16404	stop_lost	PPP1CA
CM056402.1	19815727	T	C	0.0192308	52	0.0227273	44	FALSE	mRNA00633	stop_lost	OVGP1
CM056401.1	20156871	G	A	0.0192308	52	0.464286	28	FALSE	mRNA09271	stop_gained	ABCB1
CM056421.1	27065091	A	G	0.0185185	54	0	40	FALSE	mRNA13148	stop_lost	RATAG00000020661
JAHWTM020000137.1	1388134	G	A	0.0185185	54	0	36	FALSE	mRNA00504	stop_gained	RATAG00000000500
JAHWTM020000433.1	54391	T	C	0.0185185	54	0.0714286	28	FALSE	mRNA10049	splice_acceptor_variant&intron_variant	ZNF736
CM056430.1	111590	C	T	0.0178571	56	0	44	FALSE	mRNA15781	stop_gained	UBTFL1
CM056401.1	20134535	G	A	0	56	0.05	40	FALSE	mRNA09271	splice_acceptor_variant&intron_variant	ABCB1
CM056401.1	20134716	C	G	0	56	0.0208333	48	FALSE	mRNA09271	stop_gained	ABCB1
CM056401.1	20134729	A	G	0	56	0.0263158	38	FALSE	mRNA09271	stop_lost	ABCB1
CM056401.1	94535969	A	C	0	36	0.03125	32	FALSE	mRNA09883	stop_lost	ZNF786
CM056401.1	94536436	G	C	0	56	0.0769231	26	FALSE	mRNA09883	stop_gained	ZNF786
CM056402.1	1885722	C	T	0	56	0.107143	28	FALSE	mRNA00024	stop_gained	PIGN
CM056402.1	1888086	A	T	0	50	0.0882353	34	FALSE	mRNA00024	stop_gained	PIGN
CM056402.1	1888094	C	A	0	52	0.0666667	30	FALSE	mRNA00024	stop_gained	PIGN
CM056402.1	19811450	C	T	0	56	0.0277778	36	FALSE	mRNA00633	stop_gained	OVGP1
CM056402.1	40759506	C	T	0	48	0.0333333	30	FALSE	mRNA00827	stop_gained	Gbp7
CM056402.1	40801496	A	G	0	50	0.0357143	28	FALSE	mRNA00828	stop_lost&splice_region_variant	GBP7
CM056402.1	75670171	C	A	0	56	0.178571	28	FALSE	mRNA01043	stop_gained	FAM151A
CM056403.1	45748522	C	T	0	56	0.047619	42	FALSE	mRNA19939	stop_gained	HAVCR1
CM056404.1	42561433	C	A	0	54	0.0384615	26	FALSE	mRNA23576	stop_gained	IL1RN
CM056404.1	42928075	G	A	0	56	0.0294118	34	FALSE	mRNA23586	stop_gained	RATAG00000004618
CM056404.1	51742185	T	C	0	52	0.03125	32	FALSE	mRNA23660	splice_donor_variant&intron_variant	PTP
CM056404.1	74429001	G	A	0	56	0.3	30	FALSE	mRNA23911	stop_gained	RATAG00000004936
CM056404.1	87191215	G	A	0	56	0.0217391	46	FALSE	mRNA24027	stop_gained	OR1J4
CM056404.1	87191222	T	A	0	56	0.0208333	48	FALSE	mRNA24027	stop_lost	OR1J4
CM056405.1	7385615	C	T	0	56	0.0333333	30	FALSE	mRNA13726	stop_gained	F2R
CM056405.1	7385747	C	T	0	56	0.0357143	28	FALSE	mRNA13726	stop_gained	F2R
CM056405.1	7386344	C	A	0	56	0.346154	26	FALSE	mRNA13727	stop_lost	RATAG00000021234
CM056405.1	23399604	A	G	0	48	0.0357143	28	FALSE	mRNA25923	splice_acceptor_variant&intron_variant	OR4F3
CM056406.1	47091953	G	A	0	50	0.0384615	26	FALSE	mRNA27113	stop_gained	MIA2
CM056406.1	56548443	C	T	0	56	0.0263158	38	FALSE	mRNA27192	splice_donor_variant&intron_variant	CYP2C9
CM056407.1	34301649	T	G	0	56	0.0588235	34	FALSE	mRNA30807	splice_donor_variant&intron_variant	ZMYM5
CM056407.1	65969933	G	A	0	50	0.0357143	28	FALSE	mRNA28138	stop_gained	ABCC4
CM056407.1	67815166	G	T	0	54	0.1	30	FALSE	mRNA28161	stop_gained	ABCC4
CM056408.1	9786317	G	A	0	56	0.0384615	26	FALSE	mRNA16636	stop_gained	RATAG00000024107
CM056408.1	10216468	G	A	0	56	0.0294118	34	FALSE	mRNA32062	splice_donor_variant&intron_variant	RATAG00000031731
CM056408.1	10218332	C	T	0	56	0.025	40	FALSE	mRNA32062	stop_gained	RATAG00000031731
CM056408.1	10226996	G	T	0	56	0.0714286	42	FALSE	mRNA32060	start_lost	Ankrd26
CM056408.1	10242877	G	A	0	56	0.0434783	46	FALSE	mRNA31964	stop_gained&splice_region_variant	ANKRD26
CM056408.1	10256897	T	G	0	56	0.025	40	FALSE	mRNA16637	stop_lost	ANKRD26
CM056408.1	10272179	A	G	0	56	0.0789474	38	FALSE	mRNA16637	stop_lost	ANKRD26
CM056408.1	10272295	C	T	0	56	0.0277778	36	FALSE	mRNA16637	stop_gained	ANKRD26
CM056408.1	10310239	G	A	0	56	0.0952381	42	FALSE	mRNA31963	stop_gained	RATAG00000031636
CM056408.1	10480667	G	T	0	56	0.0208333	48	FALSE	mRNA02739	splice_acceptor_variant&intron_variant	ANKRD26
CM056408.1	10480673	A	C	0	56	0.0238095	42	FALSE	mRNA02739	stop_lost	ANKRD26
CM056408.1	17661325	T	G	0	54	0.625	32	FALSE	mRNA02823	stop_gained	PARD3
CM056408.1	22369766	C	A	0	56	0.0384615	26	FALSE	mRNA02852	stop_gained	PIP4K2A
CM056408.1	36071225	T	C	0	56	0.1875	32	FALSE	mRNA02974	stop_lost	SLC6A9
CM056408.1	36071267	T	A	0	56	0.0789474	38	FALSE	mRNA02975	stop_gained	BFSP1
CM056408.1	36071269	G	A	0	56	0.105263	38	FALSE	mRNA02974	stop_gained	SLC6A9
CM056408.1	36071740	C	T	0	56	0.0277778	36	FALSE	mRNA02975	stop_gained	BFSP1
CM056408.1	49110586	G	A	0	54	0.115385	26	FALSE	mRNA12241	stop_gained	Ascc1
CM056409.1	11835486	T	C	0	46	0.0333333	30	FALSE	mRNA04943	stop_lost&splice_region_variant	PSMA7
CM056410.1	411284	C	A	0	56	0.0294118	34	FALSE	mRNA28490	stop_gained	RATAG00000009452
CM056410.1	1259912	G	A	0	56	0.0714286	28	FALSE	mRNA28487	stop_gained	GNPAT
CM056410.1	45007180	C	T	0	56	0.0277778	36	FALSE	mRNA28974	stop_gained	PRAME
CM056410.1	45052420	C	A	0	56	0.0625	32	FALSE	mRNA28977	stop_gained	PRAMEF27
CM056411.1	28281	C	G	0	56	0.361111	36	FALSE	mRNA02511	stop_gained	OR10AG1
CM056411.1	69312	G	A	0	56	0.0681818	44	FALSE	mRNA02503	start_lost	OR5W2
CM056411.1	134668	G	T	0	54	0.115385	26	FALSE	mRNA02501	stop_gained	OR5W2
CM056411.1	167543	C	T	0	56	0.2	30	FALSE	mRNA02498	stop_gained	OR5D13
CM056411.1	266322	G	A	0	56	0.0384615	26	FALSE	mRNA02496	splice_donor_variant&intron_variant	OR4C46
CM056411.1	491538	C	T	0	54	0.03125	32	FALSE	mRNA02493	stop_gained	Olfr140
CM056411.1	504510	G	A	0	56	0.025	40	FALSE	mRNA02521	stop_gained	OR4C13
CM056411.1	504919	C	A	0	56	0.025	40	FALSE	mRNA02521	start_lost	OR4C13
CM056411.1	22835361	C	A	0	56	0.0238095	42	FALSE	mRNA02251	stop_gained	MOGAT2
CM056411.1	22837010	C	G	0	56	0.0263158	38	FALSE	mRNA02251	stop_lost	MOGAT2
CM056411.1	22837081	C	A	0	56	0.0238095	42	FALSE	mRNA32692	stop_gained	MOGAT2
CM056411.1	22841886	G	A	0	56	0.15	40	FALSE	mRNA02251	stop_gained	MOGAT2
CM056411.1	27265576	A	G	0	48	0.0769231	26	FALSE	mRNA02150	stop_lost&splice_region_variant	OR51F1
CM056411.1	27279950	A	G	0	56	0.147059	34	FALSE	mRNA02149	splice_donor_variant&intron_variant	OR52R1
CM056411.1	27295779	A	C	0	56	0.1	40	FALSE	mRNA02149	stop_lost	OR52R1
CM056411.1	54016061	C	T	0	52	0.0769231	26	FALSE	mRNA01669	stop_gained	RATAG00000010316
CM056412.1	7631271	C	T	0	52	0.0227273	44	FALSE	mRNA31675	stop_gained	RATAG00000031364
CM056412.1	7638950	A	T	0	56	0.025	40	FALSE	mRNA31677	stop_lost	RATAG00000031366
CM056412.1	7844573	G	A	0	56	0.0714286	42	FALSE	mRNA04078	stop_gained	NDFIP2
CM056413.1	1040833	T	C	0	50	0.0588235	34	FALSE	mRNA06544	splice_donor_variant&intron_variant	GABRA5
CM056414.1	49753447	A	T	0	56	0.02	50	FALSE	mRNA06015	stop_gained	Clip1
CM056414.1	49761619	A	T	0	56	0.0227273	44	FALSE	mRNA06015	stop_gained	Clip1
CM056414.1	49762591	A	T	0	56	0.0208333	48	FALSE	mRNA06015	stop_lost	Clip1
CM056414.1	49794633	A	T	0	56	0.0217391	46	FALSE	mRNA06015	stop_lost	Clip1
CM056415.1	23095755	C	T	0	54	0.0357143	28	FALSE	mRNA05366	stop_gained	RATAG00000013929
CM056415.1	31887775	G	T	0	48	0.115385	26	FALSE	mRNA05424	stop_gained	C7
CM056418.1	3804822	G	A	0	56	0.0294118	34	FALSE	mRNA07413	stop_gained	PDE5A
CM056418.1	17155371	C	T	0	56	0.0294118	34	FALSE	mRNA07443	stop_gained	CENPE
CM056418.1	17230668	A	G	0	56	0.0625	32	FALSE	mRNA07471	stop_lost	TMA16
CM056418.1	17234276	G	A	0	56	0.0416667	48	FALSE	mRNA07471	splice_donor_variant&intron_variant	TMA16
CM056418.1	17269291	G	T	0	56	0.025	40	FALSE	mRNA07475	stop_gained	BDH2
CM056418.1	20722690	C	G	0	56	0.375	32	FALSE	mRNA07511	stop_gained	ADH6
CM056419.1	26833930	G	A	0	56	0.03125	32	FALSE	mRNA12460	stop_gained	NR1D1
CM056420.1	14342850	T	C	0	56	0.0384615	26	FALSE	mRNA15695	stop_lost	APOL3
CM056421.1	27029634	A	T	0	56	0.05	40	FALSE	mRNA13135	splice_donor_variant&intron_variant	DDX43
CM056421.1	27035557	C	G	0	56	0.0434783	46	FALSE	mRNA13135	splice_donor_variant&intron_variant	DDX43
CM056421.1	27055810	C	T	0	56	0.0227273	44	FALSE	mRNA13278	stop_gained	RATAG00000020792
CM056421.1	27056516	C	T	0	56	0.0263158	38	FALSE	mRNA13133	stop_gained	OOEP
CM056421.1	27344141	C	T	0	56	0.0277778	36	FALSE	mRNA13271	stop_gained	SULT3A1
CM056421.1	27405388	A	T	0	56	0.307692	26	FALSE	mRNA13270	stop_lost	ZUP1
CM056421.1	27405594	T	A	0	56	0.0333333	30	FALSE	mRNA13270	stop_lost	ZUP1
CM056421.1	47284936	T	A	0	54	0.115385	26	FALSE	mRNA13151	stop_lost	RATAG00000020664
CM056421.1	47285049	G	A	0	56	0.0208333	48	FALSE	mRNA13151	stop_gained	RATAG00000020664
CM056422.1	537122	G	A	0	56	0.0384615	26	FALSE	mRNA13521	stop_gained	RATAG00000021029
CM056422.1	38285430	C	T	0	44	0.0384615	26	FALSE	mRNA13771	stop_gained	MTIF3
CM056423.1	10863666	G	A	0	56	0.0384615	26	FALSE	mRNA21250	stop_gained	UGT2B17
CM056423.1	15309780	G	C	0	52	0.0357143	28	FALSE	mRNA21304	splice_acceptor_variant&intron_variant	RATAG00000027158
CM056423.1	27942653	C	T	0	48	0.0384615	26	FALSE	mRNA21418	stop_gained	DSPP
CM056423.1	37575324	C	T	0	56	0.047619	42	FALSE	mRNA21484	stop_gained&splice_region_variant	MAN2B2
CM056424.1	18842457	C	T	0	56	0.0769231	26	FALSE	mRNA07839	stop_gained	Rpl7a
CM056424.1	41014089	C	T	0	54	0.0384615	26	FALSE	mRNA08619	stop_gained	TASOR
CM056425.1	2263000	C	A	0	56	0.0384615	26	FALSE	mRNA28483	splice_acceptor_variant&intron_variant	CFH
CM056425.1	28472575	C	T	0	56	0.0454545	44	FALSE	mRNA16947	stop_gained	TUBA1C
CM056425.1	37501705	G	A	0	56	0.0384615	26	FALSE	mRNA17053	stop_gained	MUC19
CM056426.1	9370653	T	G	0	56	0.0384615	26	FALSE	mRNA14083	splice_donor_variant&intron_variant	Aox4
CM056426.1	12709117	C	T	0	56	0.0384615	26	FALSE	mRNA14131	stop_gained	RATAG00000021647
CM056426.1	39844429	G	A	0	54	0.0357143	28	FALSE	mRNA14426	stop_gained	EIF3I
CM056426.1	43433569	G	A	0	40	0.0384615	26	FALSE	mRNA14495	stop_gained	SCAF11
CM056427.1	3062848	C	T	0	56	0.0357143	28	FALSE	mRNA03113	stop_gained	DIP2C
CM056427.1	6994619	C	A	0	56	0.0588235	34	FALSE	mRNA03149	start_lost	CCDC24
CM056427.1	7409295	C	T	0	54	0.0294118	34	FALSE	mRNA18276	stop_gained	SORD
CM056427.1	7409439	G	T	0	56	0.03125	32	FALSE	mRNA18276	stop_gained	SORD
CM056427.1	11632202	C	T	0	56	0.0263158	38	FALSE	mRNA18348	stop_gained	RATAG00000025794
CM056428.1	15445411	G	T	0	46	0.269231	26	FALSE	mRNA20883	stop_gained	PCM1
CM056428.1	30603010	C	T	0	54	0.0357143	28	FALSE	mRNA21010	stop_gained	IDO1
CM056428.1	39870794	G	A	0	36	0.0769231	26	FALSE	mRNA21132	stop_gained	RATAG00000026987
CM056429.1	18657293	C	T	0	56	0.0666667	30	FALSE	mRNA17717	stop_gained	CYP21
CM056429.1	18667138	G	A	0	56	0.0227273	44	FALSE	mRNA17718	stop_gained	C4A
CM056429.1	18668973	G	A	0	56	0.0217391	46	FALSE	mRNA17718	stop_gained	C4A
CM056429.1	20493143	T	A	0	48	0.0384615	26	FALSE	mRNA17850	start_lost	OR2B3
CM056429.1	20589636	G	T	0	56	0.0454545	44	FALSE	mRNA17858	stop_lost	OR2B3
CM056429.1	21521746	T	A	0	56	0.0294118	34	FALSE	mRNA17874	stop_lost&splice_region_variant	OR2B8P
CM056429.1	21910555	C	G	0	54	0.0357143	28	FALSE	mRNA17902	stop_gained	ZNF184
CM056429.1	27326162	C	A	0	56	0.0526316	38	FALSE	mRNA18005	stop_gained	PABPN1
CM056429.1	27326349	A	G	0	56	0.0882353	34	FALSE	mRNA25755	stop_lost	PABPN1
CM056429.1	39882138	G	A	0	54	0.230769	26	FALSE	mRNA31648	stop_gained	CDYL
CM056429.1	40960718	C	T	0	56	0.025	40	FALSE	mRNA32460	splice_donor_variant&intron_variant	RATAG00000031950
CM056429.1	40992752	A	C	0	52	0.107143	28	FALSE	mRNA18211	stop_lost	SERPINB6
CM056429.1	40992753	A	C	0	50	0.142857	28	FALSE	mRNA18211	stop_lost	SERPINB6
CM056430.1	111060	G	T	0	56	0.0434783	46	FALSE	mRNA15781	stop_gained	UBTFL1
CM056430.1	111420	C	T	0	56	0.225	40	FALSE	mRNA15781	stop_gained	UBTFL1
CM056430.1	19561960	C	A	0	56	0.0227273	44	FALSE	mRNA15919	splice_acceptor_variant&intron_variant	SAA3
CM056430.1	19562323	C	A	0	56	0.0588235	34	FALSE	mRNA15917	splice_donor_variant&intron_variant	SAA1
CM056430.1	19564368	T	C	0	56	0.05	40	FALSE	mRNA15917	start_lost	SAA1
CM056430.1	29444138	G	A	0	52	0.0357143	28	FALSE	mRNA16091	stop_gained	RATAG00000023577
CM056431.1	1769227	G	A	0	56	0.117647	34	FALSE	mRNA22729	stop_gained	LEG1
CM056431.1	36639439	C	T	0	52	0.0384615	26	FALSE	mRNA23062	splice_donor_variant&intron_variant	DACT2
CM056432.1	2537072	C	T	0	50	0.0882353	34	FALSE	mRNA20204	stop_gained	PPFIA1
CM056432.1	15650629	A	G	0	54	0.392857	28	FALSE	mRNA20379	stop_lost	IARS1
CM056432.1	15650650	A	G	0	54	0.357143	28	FALSE	mRNA20379	stop_lost	IARS1
CM056432.1	16689491	C	T	0	54	0.0384615	26	FALSE	mRNA20403	stop_gained	PHF2
CM056432.1	36611992	G	A	0	50	0.0384615	26	FALSE	mRNA20594	splice_donor_variant&intron_variant	RATAG00000026455
CM056432.1	38618786	G	A	0	56	0.0384615	26	FALSE	mRNA20601	stop_gained&splice_region_variant	RATAG00000026462
CM056434.1	8921	C	T	0	56	0.0789474	38	FALSE	mRNA00549	stop_gained	RATAG00000000545
CM056434.1	8961	T	G	0	56	0.0208333	48	FALSE	mRNA25412	stop_lost	RATAG00000006395
CM056434.1	9172	C	T	0	56	0.0208333	48	FALSE	mRNA25412	stop_gained	RATAG00000006395
CM056434.1	52903931	A	G	0	40	0.0384615	26	FALSE	mRNA24732	stop_lost&splice_region_variant	NMRAL1
CM056435.1	4185851	T	A	0	56	0.0263158	38	FALSE	mRNA29649	stop_lost	Rlim
CM056435.1	4185975	G	T	0	56	0.0208333	48	FALSE	mRNA29651	stop_gained	Rlim
CM056435.1	4186485	C	A	0	56	0.0294118	34	FALSE	mRNA29647	stop_gained	Rlim
CM056435.1	4228275	G	C	0	56	0.0227273	44	FALSE	mRNA29657	stop_gained	Rlim
CM056435.1	4232544	T	G	0	56	0.0217391	46	FALSE	mRNA29657	stop_lost	Rlim
JAHWTM020000067.1	3039	T	A	0	42	0.0625	32	FALSE	mRNA01333	stop_gained	RATAG00000001359
JAHWTM020000068.1	4319884	C	T	0	30	0.0238095	42	FALSE	mRNA30976	stop_gained	RATAG00000029183
JAHWTM020000070.1	1557243	G	A	0	44	0.0384615	26	FALSE	mRNA18893	stop_gained	DCAF15
JAHWTM020008864.1	1181	G	A	0	56	0.0384615	26	FALSE	mRNA18203	stop_gained	SERPINB6
JAHWTM020000072.1	252246	A	T	0	56	0.119048	42	FALSE	mRNA30584	stop_gained	DDX53
JAHWTM020000072.1	252508	C	A	0	56	0.0833333	36	FALSE	mRNA30604	stop_gained	DDX53
JAHWTM020000072.1	252569	C	A	0	56	0.0789474	38	FALSE	mRNA30584	stop_gained	DDX53
JAHWTM020000072.1	252887	A	C	0	56	0.105263	38	FALSE	mRNA30584	stop_lost	DDX53
JAHWTM020000076.1	1133503	C	T	0	52	0.03125	32	FALSE	mRNA30940	stop_gained	RATAG00000029142
JAHWTM020000076.1	1133550	T	A	0	52	0.0277778	36	FALSE	mRNA30940	stop_gained	RATAG00000029142
JAHWTM020000076.1	1133990	G	C	0	48	0.03125	32	FALSE	mRNA30941	stop_lost	RATAG00000029143
JAHWTM020000076.1	1134062	A	G	0	48	0.0714286	28	FALSE	mRNA30982	stop_lost	RATAG00000029188
JAHWTM020000076.1	1134400	G	A	0	44	0.0384615	26	FALSE	mRNA31349	stop_gained	RATAG00000031037
JAHWTM020000079.1	67033	G	A	0	56	0.0277778	36	FALSE	mRNA18378	stop_gained	ADAMTS1
JAHWTM020000079.1	2916300	T	C	0	56	0.0357143	28	FALSE	mRNA11919	stop_lost&splice_region_variant	OR3A1
JAHWTM020000085.1	3401653	G	T	0	54	0.02	50	FALSE	mRNA00369	stop_gained	RATAG00000000365
JAHWTM020000093.1	2431328	G	C	0	56	0.0384615	26	FALSE	mRNA10911	stop_gained&splice_region_variant	TDRD12
JAHWTM020000094.1	1213894	C	A	0	56	0.0263158	38	FALSE	mRNA30477	stop_gained	USP26
JAHWTM020011556.1	304	G	A	0	56	0.02	50	FALSE	mRNA15375	stop_gained	RATAG00000022878
JAHWTM020001085.1	11898	C	T	0	42	0.0625	32	FALSE	mRNA31587	stop_gained	RATAG00000031274
JAHWTM020001085.1	12847	C	A	0	56	0.0208333	48	FALSE	mRNA31586	stop_gained	RATAG00000031273
JAHWTM020000109.1	328704	T	C	0	56	0.025	40	FALSE	mRNA10097	splice_donor_variant&intron_variant	ZNF836
JAHWTM020000113.1	2337435	C	G	0	56	0.0357143	28	FALSE	mRNA26804	stop_gained	RELCH
JAHWTM020000114.1	1905125	G	A	0	52	0.0357143	28	FALSE	mRNA15348	stop_gained	CLEC7A
JAHWTM020000117.1	1811561	T	A	0	54	0.09375	32	FALSE	mRNA31967	stop_lost	RATAG00000031640
JAHWTM020000117.1	1812123	G	A	0	56	0.192308	26	FALSE	mRNA31967	stop_gained	RATAG00000031640
JAHWTM020000124.1	515641	G	T	0	34	0.0357143	28	FALSE	mRNA10526	start_lost	POLR1G
JAHWTM020000127.1	211485	T	G	0	56	0.0208333	48	FALSE	mRNA02524	stop_lost&splice_region_variant	OR5T1
JAHWTM020000127.1	1096757	G	A	0	54	0.0384615	26	FALSE	mRNA02541	stop_gained	FADS2B
JAHWTM020001321.1	4183	C	G	0	56	0.0227273	44	FALSE	mRNA30625	stop_gained	RATAG00000030474
JAHWTM020000136.1	458733	G	C	0	54	0.0227273	44	FALSE	mRNA10082	stop_gained	VN1R4
JAHWTM020000136.1	792660	A	T	0	56	0.02	50	FALSE	mRNA10079	stop_lost	VN1R4
JAHWTM020000136.1	1084602	G	C	0	56	0.117647	34	FALSE	mRNA10067	splice_acceptor_variant&intron_variant	SIGLEC5
JAHWTM020000136.1	1177788	G	A	0	56	0.0277778	36	FALSE	mRNA10060	splice_donor_variant&intron_variant	SIGLEC8
JAHWTM020000136.1	1433880	C	T	0	56	0.0227273	44	FALSE	mRNA10040	stop_gained	SIGLEC8
JAHWTM020000136.1	1450485	G	T	0	56	0.1	40	FALSE	mRNA10033	stop_gained	RATAG00000017601
JAHWTM020000148.1	684291	G	A	0	56	0.0714286	42	FALSE	mRNA15544	stop_gained	OR10A5
JAHWTM020000154.1	1084696	C	A	0	56	0.0238095	42	FALSE	mRNA01414	splice_acceptor_variant&intron_variant	MROH2A
JAHWTM020000155.1	188571	G	T	0	54	0.0384615	26	FALSE	mRNA15372	stop_gained	TAS2R42
JAHWTM020000155.1	589542	C	A	0	56	0.0294118	34	FALSE	mRNA15365	stop_gained	RATAG00000022868
JAHWTM020000155.1	1049343	T	A	0	56	0.0208333	48	FALSE	mRNA15358	stop_lost	RATAG00000022861
JAHWTM020000155.1	1050521	C	G	0	56	0.0227273	44	FALSE	mRNA15358	splice_acceptor_variant&intron_variant	RATAG00000022861
JAHWTM020000158.1	380656	C	A	0	56	0.0238095	42	FALSE	mRNA26790	stop_gained	COG2
JAHWTM020000158.1	380682	C	T	0	56	0.0263158	38	FALSE	mRNA26790	stop_gained	COG2
JAHWTM020000159.1	630130	T	C	0	56	0.0681818	44	FALSE	mRNA10657	stop_lost	CYP2B4
JAHWTM020000161.1	78759	C	T	0	34	0.0357143	28	FALSE	mRNA30689	stop_gained	EOLA1
JAHWTM020000161.1	961812	C	T	0	44	0.1	30	FALSE	mRNA30674	stop_gained	MAGEA10
JAHWTM020000170.1	784681	A	G	0	56	0.233333	30	FALSE	mRNA21224	stop_lost	REST
JAHWTM020000178.1	42113	C	T	0	56	0.0833333	36	FALSE	mRNA10585	stop_gained	Pinlyp
JAHWTM020000178.1	369927	G	T	0	56	0.075	40	FALSE	mRNA10561	stop_gained	ZNF223
JAHWTM020000178.1	372447	G	T	0	56	0.0714286	28	FALSE	mRNA10561	stop_gained	ZNF223
JAHWTM020001769.1	5314	C	T	0	56	0.075	40	FALSE	mRNA26801	stop_gained	RATAG00000007779
JAHWTM020000195.1	462128	G	C	0	56	0.0227273	44	FALSE	mRNA25831	stop_gained	TRAV20
JAHWTM020000195.1	462395	C	T	0	56	0.04	50	FALSE	mRNA25831	stop_gained&splice_region_variant	TRAV20
JAHWTM020000196.1	52357	C	A	0	56	0.025	40	FALSE	mRNA30646	start_lost	RATAG00000030491
JAHWTM020000196.1	297243	G	A	0	44	0.0208333	48	FALSE	mRNA30614	stop_gained	RATAG00000030467
JAHWTM020000196.1	302192	C	T	0	56	0.0217391	46	FALSE	mRNA30590	splice_donor_variant&intron_variant	MAGEA10
JAHWTM020000196.1	302912	C	A	0	56	0.0263158	38	FALSE	mRNA30627	stop_gained	RATAG00000030476
JAHWTM020000196.1	466086	G	T	0	30	0.269231	26	FALSE	mRNA30610	stop_gained	RATAG00000030463
JAHWTM020000201.1	166523	T	C	0	48	0.0384615	26	FALSE	mRNA31635	splice_acceptor_variant&intron_variant	PRDM9
JAHWTM020000209.1	430388	C	G	0	56	0.0217391	46	FALSE	mRNA32321	splice_donor_variant&intron_variant	MROH2A
JAHWTM020000232.1	237118	C	T	0	56	0.05	40	FALSE	mRNA10186	stop_gained	KIR3DL1
JAHWTM020000235.1	210431	C	T	0	54	0.05	40	FALSE	mRNA30821	stop_gained	HSFY1
JAHWTM020000237.1	261544	G	A	0	56	0.0277778	36	FALSE	mRNA06365	stop_gained	RATAG00000014914
JAHWTM020000248.1	108140	G	A	0	50	0.0384615	26	FALSE	mRNA24415	stop_gained	MAN1B1
JAHWTM020000250.1	340	G	A	0	48	0.0769231	26	FALSE	mRNA31376	stop_gained	SYCP3
JAHWTM020000251.1	57203	A	G	0	56	0.0263158	38	FALSE	mRNA25798	splice_acceptor_variant&intron_variant	TRDV1
JAHWTM020000255.1	147638	T	C	0	56	0.0882353	34	FALSE	mRNA10188	stop_lost&splice_region_variant	KIR3DX1
JAHWTM020000260.1	176238	G	T	0	56	0.0294118	34	FALSE	mRNA11604	stop_gained	LPO
JAHWTM020000292.1	150660	G	A	0	56	0.0789474	38	FALSE	mRNA20547	stop_gained	RATAG00000026406
JAHWTM020000301.1	81668	G	A	0	56	0.0238095	42	FALSE	mRNA32696	stop_gained	IGHV4-38-2
JAHWTM020000301.1	125135	T	A	0	56	0.03125	32	FALSE	mRNA31946	stop_lost	IGHV4-38-2
JAHWTM020000310.1	46405	G	A	0	56	0.0227273	44	FALSE	mRNA07830	stop_gained	CAAP1
JAHWTM020000363.1	99079	G	A	0	46	0.075	40	FALSE	mRNA31224	stop_gained	RATAG00000030893
JAHWTM020003634.1	2057	C	A	0	56	0.0714286	28	FALSE	mRNA30631	stop_gained	HSFX3
JAHWTM020000419.1	13834	G	A	0	54	0.0952381	42	FALSE	mRNA07870	stop_gained	IFNT
JAHWTM020004363.1	1205	T	A	0	54	0.02	50	FALSE	mRNA22730	stop_gained	RATAG00000028543
JAHWTM020000508.1	8971	G	C	0	52	0.0666667	30	FALSE	mRNA25809	splice_donor_variant&intron_variant	TRAV13-1
JAHWTM020000635.1	19271	C	T	0	56	0.147059	34	FALSE	mRNA10048	splice_donor_variant&intron_variant	ZNF736
JAHWTM020000635.1	19542	T	G	0	46	0.0227273	44	FALSE	mRNA10048	stop_lost	ZNF736
JAHWTM020000039.1	1323736	G	A	0	50	0.0714286	42	FALSE	mRNA29723	stop_gained	Ybx1
JAHWTM020000039.1	6995905	C	A	0	54	0.111111	36	FALSE	mRNA29732	stop_gained	MAOA
JAHWTM020000040.1	4162583	G	T	0	56	0.0217391	46	FALSE	mRNA08875	stop_gained	ZDHHC3
JAHWTM020000043.1	7507775	C	T	0	36	0.0277778	36	FALSE	mRNA14726	stop_gained	Akr7a2
JAHWTM020006470.1	1652	G	A	0	44	0.307692	26	FALSE	mRNA30476	stop_gained	RATAG00000030340
JAHWTM020006711.1	942	T	C	0	50	0.0625	32	FALSE	mRNA15545	start_lost	Olfr12
JAHWTM020006824.1	749	G	A	0	38	0.047619	42	FALSE	mRNA31219	stop_gained	RATAG00000030889
JAHWTM020000048.1	3184134	G	A	0	54	0.0357143	28	FALSE	mRNA17304	stop_gained	DST
JAHWTM020000733.1	5394	G	C	0	52	0.03125	32	FALSE	mRNA25821	splice_donor_variant&intron_variant	TRAV14DV4
JAHWTM020000733.1	5958	C	T	0	52	0.03125	32	FALSE	mRNA25821	stop_gained	TRAV14DV4
JAHWTM020000049.1	12302	G	A	0	56	0.0217391	46	FALSE	mRNA22258	stop_gained	RATAG00000028086
JAHWTM020000051.1	4433553	G	A	0	56	0.0882353	34	FALSE	mRNA04801	splice_donor_variant&intron_variant	TTN
JAHWTM020007199.1	202	C	T	0	56	0.047619	42	FALSE	mRNA32098	stop_gained	RPSA
JAHWTM020007199.1	213	G	T	0	56	0.25	36	FALSE	mRNA31797	stop_gained	RATAG00000031474
JAHWTM020000053.1	2563504	A	G	0	56	0.1	30	FALSE	mRNA31723	splice_acceptor_variant&intron_variant	SPLUNC2A
JAHWTM020000053.1	2569689	C	T	0	56	0.0263158	38	FALSE	mRNA31723	stop_gained	SPLUNC2A
JAHWTM020000053.1	2644269	C	T	0	56	0.0277778	36	FALSE	mRNA03470	splice_donor_variant&intron_variant	SPLUNC2A
JAHWTM020000057.1	1507964	G	C	0	56	0.0588235	34	FALSE	mRNA26539	stop_gained	FLVCR2
JAHWTM020000851.1	9113	C	T	0	50	0.0357143	28	FALSE	mRNA30161	stop_gained	ARMCX6
JAHWTM020000855.1	15454	G	A	0	54	0.527778	36	FALSE	mRNA22733	stop_gained	LEG1
JAHWTM020000855.1	23486	C	T	0	54	0.15625	32	FALSE	mRNA22733	stop_gained	LEG1
JAHWTM020000064.1	4615163	C	A	0	56	0.0238095	42	FALSE	mRNA27830	stop_gained	CNTNAP3
JAHWTM020000064.1	4616477	G	A	0	56	0.2	30	FALSE	mRNA27830	stop_gained	CNTNAP3
CM056404.1	86819567	C	G	1	46	0	28	TRUE	mRNA24019	missense_variant	OR1L8
CM056406.1	47066862	C	A	1	54	0	30	TRUE	mRNA27111	missense_variant	RATAG00000008086
CM056407.1	27306288	G	A	1	56	0	26	TRUE	mRNA27936	missense_variant	Hnrnpm
CM056408.1	49164975	G	A	1	56	0	32	TRUE	mRNA03631	missense_variant	OSER1
CM056411.1	40462853	G	A	1	52	0	26	TRUE	mRNA01756	missense_variant	BCO2
CM056422.1	18972758	G	A	1	54	0	26	TRUE	mRNA13625	missense_variant	SLC39A6
CM056426.1	8469978	C	T	1	52	0	26	TRUE	mRNA14075	missense_variant	FTCDNL1
CM056433.1	15779332	G	T	1	54	0	26	TRUE	mRNA22118	missense_variant	VWA3A
JAHWTM020000099.1	2794054	C	A	1	54	0	28	TRUE	mRNA23153	missense_variant	GPAT2
JAHWTM020000036.1	3814304	G	A	1	54	0	28	TRUE	mRNA01956	missense_variant	SPON1
JAHWTM020000041.1	7120619	C	T	1	52	0	28	TRUE	mRNA09144	missense_variant	HEPACAM2
JAHWTM020000041.1	7339278	A	C	1	48	0	26	TRUE	mRNA09146	missense_variant	RATAG00000001701
CM056405.1	3476325	T	C	1	54	0.0384615	26	TRUE	mRNA25487	missense_variant	TRIM36
CM056405.1	85242082	G	C	1	32	0.115385	26	TRUE	mRNA26604	missense_variant	RATAG00000007585
CM056406.1	13035406	T	C	1	56	0.192308	26	TRUE	mRNA26825	missense_variant	ANK3
CM056408.1	50221636	G	A	1	56	0.115385	26	TRUE	mRNA03677	missense_variant	PIGT
CM056411.1	44635182	C	G	1	44	0.0357143	28	TRUE	mRNA01716	missense_variant	EXPH5
CM056419.1	24193879	A	C	1	54	0.0384615	26	TRUE	mRNA12013	missense_variant	INCA1
CM056426.1	30049175	C	A	1	52	0.0384615	26	TRUE	mRNA14288	missense_variant	FARSB
JAHWTM020000041.1	5983200	C	G	1	44	0.115385	26	TRUE	mRNA09123	missense_variant	AKAP9
CM056412.1	7844075	A	C	1	54	0.214286	28	TRUE	mRNA04078	missense_variant	NDFIP2
CM056426.1	39214732	A	C	1	56	0.230769	26	TRUE	mRNA14399	missense_variant	RATAG00000021916
CM056432.1	13667985	C	A	1	54	0.230769	26	TRUE	mRNA20355	missense_variant	FANCC
CM056434.1	39279742	T	C	0.98	50	0	32	TRUE	mRNA24988	missense_variant	GOLGB1
JAHWTM020000077.1	143301	G	C	0.98	50	0.133333	30	TRUE	mRNA03288	missense_variant	GATA5
CM056416.1	34632133	A	G	0.979167	48	0	26	TRUE	mRNA07957	missense_variant	RANBP6
CM056405.1	69664328	A	G	0.964286	56	0.153846	26	TRUE	mRNA26384	missense_variant&splice_region_variant	RATAG00000007366
JAHWTM020000067.1	2616843	C	T	0.962963	54	0	26	TRUE	mRNA01372	missense_variant	TEKT2
CM056401.1	20137245	T	A	0.946429	56	0.2	30	TRUE	mRNA09271	missense_variant&splice_region_variant	ABCB1
CM056411.1	19186079	G	A	0.942308	52	0.115385	26	TRUE	mRNA02302	missense_variant	KIF18A
CM056416.1	35781440	C	T	0.923077	52	0.0357143	28	TRUE	mRNA07973	missense_variant	SPATA6L
CM056411.1	27296062	A	T	0.910714	56	0.09375	32	TRUE	mRNA02149	missense_variant	OR52R1
CM056416.1	7147349	C	T	0.910714	56	0.25	32	TRUE	mRNA07754	missense_variant	DEFB134
CM056413.1	29772657	A	G	0.903846	52	0	32	TRUE	mRNA06968	missense_variant	PRORP
CM056402.1	13318874	G	T	0.888889	54	0.230769	26	TRUE	mRNA00228	missense_variant	TSACC
JAHWTM020000166.1	661201	G	A	0.886364	44	0.0384615	26	TRUE	mRNA20681	missense_variant	Pxdn
CM056411.1	30009488	C	T	0.884615	52	0	28	TRUE	mRNA02053	missense_variant	DCHS1
CM056409.1	33196795	G	A	0.865385	52	0	26	TRUE	mRNA05034	missense_variant	LRP1B
CM056426.1	17461989	C	A	0.86	50	0	28	TRUE	mRNA14174	missense_variant	MAP2
CM056407.1	52082299	G	A	0.851852	54	0	28	TRUE	mRNA28103	missense_variant	RATAG00000009072
CM056409.1	38143285	G	A	0.84	50	0.153846	26	TRUE	mRNA05048	missense_variant	LCT
CM056426.1	25831923	C	T	0.839286	56	0.0769231	26	TRUE	mRNA14221	missense_variant	PNKD
CM056407.1	10770295	T	A	0.814815	54	0	26	TRUE	mRNA27774	missense_variant	AKAP11
CM056405.1	75398751	G	C	0.807692	52	0.214286	28	TRUE	mRNA26467	missense_variant	RATAG00000007448
CM056406.1	72266109	A	T	0.803571	56	0	32	TRUE	mRNA27413	missense_variant	ZDHHC6
CM056417.1	4245125	G	A	0.795455	44	0	26	TRUE	mRNA11396	missense_variant	C16orf46
CM056406.1	61867911	G	A	0.785714	56	0	28	TRUE	mRNA27302	missense_variant	RATAG00000008274
CM056434.1	42570060	G	A	0.785714	56	0	26	TRUE	mRNA24945	missense_variant	SLC12A8
CM056411.1	45364544	C	T	0.785714	42	0.0357143	28	TRUE	mRNA08091	missense_variant	FAM214B
CM056409.1	38199650	C	T	0.78	50	0	28	TRUE	mRNA05050	missense_variant	UBXN4
CM056411.1	45364052	C	G	0.777778	54	0	34	TRUE	mRNA08091	missense_variant	FAM214B
JAHWTM020000110.1	107193	G	A	0.769231	52	0	26	TRUE	mRNA16154	missense_variant&splice_region_variant	RATAG00000023640
CM056401.1	86652095	A	C	0.717391	46	0.0769231	26	TRUE	mRNA09780	missense_variant	KDM7A
CM056404.1	22552934	C	T	0.7	50	0.0384615	26	TRUE	mRNA23437	missense_variant	THADA
CM056401.1	20110499	A	G	1	56	1	36	FALSE	mRNA09265	missense_variant	ABCB1
CM056401.1	20138448	T	C	1	56	1	42	FALSE	mRNA09271	missense_variant	ABCB1
CM056401.1	20155501	T	C	1	56	1	36	FALSE	mRNA09271	missense_variant	ABCB1
CM056401.1	20160362	A	G	1	56	1	42	FALSE	mRNA09271	missense_variant	ABCB1
CM056401.1	20172640	C	A	1	56	1	40	FALSE	mRNA09271	missense_variant	ABCB1
CM056401.1	20172641	G	A	1	56	1	42	FALSE	mRNA09265	missense_variant	ABCB1
CM056401.1	20172651	C	T	1	56	1	40	FALSE	mRNA09271	missense_variant	ABCB1
CM056401.1	26976507	C	A	1	48	1	26	FALSE	mRNA09292	missense_variant	UPF2
CM056401.1	35451293	G	C	1	46	1	30	FALSE	mRNA09351	missense_variant	MSX1
CM056401.1	35451348	A	T	1	34	1	32	FALSE	mRNA09351	missense_variant	MSX1
CM056401.1	46677540	T	C	1	56	1	26	FALSE	mRNA09420	missense_variant	ANLN
CM056401.1	49482750	T	C	1	56	0.933333	30	FALSE	mRNA09440	missense_variant	RATAG00000001991
CM056401.1	49483813	C	T	1	52	0.846154	26	FALSE	mRNA09440	missense_variant	RATAG00000001991
CM056401.1	51414773	G	C	1	54	1	26	FALSE	mRNA09467	missense_variant	Ehbp1
CM056401.1	57457018	G	T	1	52	0.653846	26	FALSE	mRNA09536	missense_variant	FAM221A
CM056401.1	72091412	C	G	1	56	1	30	FALSE	mRNA09642	missense_variant	SLC13A1
CM056401.1	94536038	G	A	1	54	1	26	FALSE	mRNA09883	missense_variant	ZNF786
CM056402.1	1942226	T	C	1	56	0.821429	28	FALSE	mRNA26805	missense_variant	RELCH
CM056402.1	7522894	C	A	1	56	1	44	FALSE	mRNA29523	missense_variant	ARL14EPL
CM056402.1	7522960	T	C	1	56	0.977273	44	FALSE	mRNA29523	missense_variant	ARL14EPL
CM056402.1	7523089	T	C	1	56	0.894737	38	FALSE	mRNA29523	missense_variant	ARL14EPL
CM056402.1	7523091	T	C	1	56	0.916667	36	FALSE	mRNA29523	missense_variant	ARL14EPL
CM056402.1	11327034	T	C	1	56	0.952381	42	FALSE	mRNA00193	missense_variant	FCRL1
CM056402.1	11883596	T	C	1	56	0.5625	32	FALSE	mRNA00197	missense_variant	RATAG00000000196
CM056402.1	11883605	C	G	1	56	0.558824	34	FALSE	mRNA00197	missense_variant	RATAG00000000196
CM056402.1	11883647	A	T	1	56	0.578947	38	FALSE	mRNA00197	missense_variant	RATAG00000000196
CM056402.1	11883652	C	T	1	56	0.6	30	FALSE	mRNA00197	missense_variant	RATAG00000000196
CM056402.1	11883659	T	C	1	56	0.583333	36	FALSE	mRNA00197	missense_variant	RATAG00000000196
CM056402.1	11883665	T	C	1	56	0.583333	36	FALSE	mRNA00197	missense_variant	RATAG00000000196
CM056402.1	11883797	A	T	1	56	0.647059	34	FALSE	mRNA00197	missense_variant	RATAG00000000196
CM056402.1	11883812	G	A	1	56	0.625	32	FALSE	mRNA00197	missense_variant	RATAG00000000196
CM056402.1	11883829	C	T	1	56	0.588235	34	FALSE	mRNA00197	missense_variant	RATAG00000000196
CM056402.1	11883859	A	G	1	56	0.5625	32	FALSE	mRNA00197	missense_variant	RATAG00000000196
CM056402.1	16214022	C	A	1	38	0.525	40	FALSE	mRNA00366	missense_variant	RATAG00000000362
CM056402.1	19814105	A	G	1	56	0.923077	26	FALSE	mRNA00633	missense_variant&splice_region_variant	OVGP1
CM056402.1	19814108	T	C	1	56	0.928571	28	FALSE	mRNA00633	missense_variant	OVGP1
CM056402.1	19814172	A	G	1	56	0.875	40	FALSE	mRNA00633	missense_variant	OVGP1
CM056402.1	19818985	T	C	1	56	0.975	40	FALSE	mRNA00633	missense_variant	OVGP1
CM056402.1	19820084	T	C	1	56	1	42	FALSE	mRNA00633	missense_variant	OVGP1
CM056402.1	19820161	T	C	1	56	0.921053	38	FALSE	mRNA00633	missense_variant	OVGP1
CM056402.1	40886844	G	C	1	54	0.538462	26	FALSE	mRNA00830	missense_variant	GBP1
CM056402.1	70319085	T	C	1	56	0.973684	38	FALSE	mRNA01000	missense_variant	CYP2J2
CM056402.1	75670602	T	C	1	56	0.944444	36	FALSE	mRNA01043	missense_variant	FAM151A
CM056403.1	21144490	A	G	1	56	1	26	FALSE	mRNA19560	missense_variant	FSTL3
CM056403.1	56888816	A	G	1	50	1	26	FALSE	mRNA20003	missense_variant	ZFYVE16
CM056403.1	70727049	C	G	1	48	1	28	FALSE	mRNA20069	missense_variant	ELL2
CM056404.1	12411837	A	G	1	52	0.71875	32	FALSE	mRNA23364	missense_variant	NLRC4
CM056404.1	16674836	A	T	1	56	1	28	FALSE	mRNA17288	missense_variant	RATAG00000024751
CM056404.1	16764788	A	G	1	52	1	28	FALSE	mRNA23387	missense_variant	NDUFAF7
CM056404.1	21819378	C	A	1	54	0.933333	30	FALSE	mRNA23425	missense_variant	RATAG00000004459
CM056404.1	23059325	G	A	1	56	0.269231	26	FALSE	mRNA23441	missense_variant	ABCG8
CM056404.1	34360128	A	G	1	56	1	28	FALSE	mRNA23514	missense_variant	Cfap36
CM056404.1	64009422	G	C	1	54	1	26	FALSE	mRNA23762	missense_variant	RATAG00000004792
CM056405.1	7385591	T	C	1	56	1	30	FALSE	mRNA13726	missense_variant	F2R
CM056405.1	10458641	A	G	1	56	1	28	FALSE	mRNA17017	missense_variant	MARK1
CM056405.1	23372074	T	C	1	56	0.869565	46	FALSE	mRNA25922	missense_variant	OR4F21
CM056405.1	23400333	T	C	1	56	0.710526	38	FALSE	mRNA25923	missense_variant	OR4F3
CM056405.1	27870379	C	T	1	42	0.558824	34	FALSE	mRNA25957	missense_variant	Pigp
CM056405.1	28553761	A	T	1	52	1	26	FALSE	mRNA25960	missense_variant	Tmco5a
CM056405.1	31403899	A	C	1	56	1	26	FALSE	mRNA26008	missense_variant	INO80
CM056405.1	40429411	A	G	1	56	0.625	32	FALSE	mRNA26110	missense_variant	RPL10
CM056405.1	40429435	C	T	1	56	1	30	FALSE	mRNA26110	missense_variant	RPL10
CM056405.1	40520671	A	G	1	56	0.766667	30	FALSE	mRNA26113	missense_variant	Dapk2
CM056405.1	40520689	A	G	1	56	1	32	FALSE	mRNA26113	missense_variant	Dapk2
CM056405.1	51627169	C	T	1	42	0.526316	38	FALSE	mRNA04656	missense_variant	RATAG00000013245
CM056405.1	51627215	G	T	1	46	0.59375	32	FALSE	mRNA04663	missense_variant	RATAG00000013249
CM056405.1	51627218	G	A	1	46	0.576923	26	FALSE	mRNA04663	missense_variant	RATAG00000013249
CM056405.1	51627246	T	A	1	40	0.653846	26	FALSE	mRNA04656	stop_lost	RATAG00000013245
CM056405.1	51627265	A	G	1	44	0.607143	28	FALSE	mRNA04656	missense_variant	RATAG00000013245
CM056405.1	51627277	G	T	1	40	0.566667	30	FALSE	mRNA04656	missense_variant	RATAG00000013245
CM056405.1	51627330	A	G	1	38	0.615385	26	FALSE	mRNA04656	missense_variant	RATAG00000013245
CM056405.1	52413299	A	C	1	52	1	26	FALSE	mRNA07464	missense_variant	PPA2
CM056405.1	69364933	G	A	1	56	0.807692	26	FALSE	mRNA26382	missense_variant	SYNE2
CM056405.1	75453495	A	G	1	56	1	36	FALSE	mRNA31771	missense_variant	RATAG00000031449
CM056406.1	1919789	T	C	1	48	1	26	FALSE	mRNA26739	missense_variant	DISC1
CM056406.1	61827393	A	G	1	56	1	36	FALSE	mRNA27299	missense_variant	SLF2
CM056406.1	63428926	C	T	1	56	1	28	FALSE	mRNA27349	missense_variant	CYP17A1
CM056406.1	80611458	G	A	1	50	0.423077	26	FALSE	mRNA27500	missense_variant	RATAG00000008472
CM056407.1	17629466	G	C	1	54	1	26	FALSE	mRNA27847	missense_variant	EBPL
CM056407.1	23435534	G	C	1	54	1	30	FALSE	mRNA27913	missense_variant	SPART
CM056407.1	47929309	T	C	1	50	1	30	FALSE	mRNA28079	missense_variant	LMO7
CM056407.1	66129550	T	G	1	48	1	28	FALSE	mRNA28144	missense_variant	ABCC4
CM056407.1	67080275	T	C	1	54	0.833333	30	FALSE	mRNA28140	missense_variant	ABCC4
CM056407.1	67320169	A	G	1	56	0.941176	34	FALSE	mRNA28155	missense_variant	Abcc4
CM056407.1	67815775	A	G	1	56	1	30	FALSE	mRNA28161	missense_variant	ABCC4
CM056407.1	70156803	G	C	1	56	0.5	26	FALSE	mRNA00621	missense_variant	BCAS2
CM056407.1	73894098	G	C	1	56	1	28	FALSE	mRNA28208	missense_variant	CCDC168
CM056408.1	10218333	A	G	1	56	0.973684	38	FALSE	mRNA32062	missense_variant	RATAG00000031731
CM056408.1	10272001	C	G	1	56	1	46	FALSE	mRNA31964	missense_variant	ANKRD26
CM056408.1	10272517	A	C	1	56	0.928571	42	FALSE	mRNA16637	missense_variant	ANKRD26
CM056408.1	10309872	T	C	1	56	1	46	FALSE	mRNA31963	missense_variant	RATAG00000031636
CM056408.1	10480724	A	T	1	56	1	46	FALSE	mRNA02739	missense_variant	ANKRD26
CM056408.1	10480725	A	T	1	56	1	46	FALSE	mRNA02739	stop_gained	ANKRD26
CM056408.1	10488066	G	A	1	56	1	48	FALSE	mRNA02739	missense_variant	ANKRD26
CM056408.1	33366656	A	G	1	36	1	28	FALSE	mRNA20759	missense_variant	JCAD
CM056408.1	41611154	C	T	1	56	0.947368	38	FALSE	mRNA03076	missense_variant	RATAG00000011698
CM056408.1	59353854	T	C	1	56	0.923077	26	FALSE	mRNA03850	missense_variant	CBLN4
CM056409.1	5757231	T	C	1	42	0.653846	26	FALSE	mRNA04903	missense_variant	CFAP210
CM056409.1	13082761	T	G	1	52	1	26	FALSE	mRNA04948	missense_variant&splice_region_variant	DPP4
CM056410.1	411505	T	C	1	56	0.6875	32	FALSE	mRNA28490	missense_variant	RATAG00000009452
CM056410.1	29882993	A	G	1	56	1	44	FALSE	mRNA32312	missense_variant	FMO1
CM056410.1	45016481	A	G	1	56	0.97619	42	FALSE	mRNA28975	missense_variant	PRAMEF8
CM056410.1	51764671	A	G	1	50	1	26	FALSE	mRNA29047	missense_variant	CEP350
CM056411.1	135615	T	C	1	56	0.366667	30	FALSE	mRNA02500	missense_variant	PSMA3
CM056411.1	135729	C	G	1	56	1	38	FALSE	mRNA02500	missense_variant	PSMA3
CM056411.1	203386	G	A	1	56	0.59375	32	FALSE	mRNA02497	missense_variant	OR5D13
CM056411.1	203430	A	G	1	56	0.625	32	FALSE	mRNA02497	missense_variant	OR5D13
CM056411.1	203455	C	T	1	56	0.617647	34	FALSE	mRNA02497	missense_variant	OR5D13
CM056411.1	265928	A	G	1	56	1	42	FALSE	mRNA02496	missense_variant	OR4C46
CM056411.1	277934	T	C	1	56	1	40	FALSE	mRNA02496	missense_variant	OR4C46
CM056411.1	471840	C	A	1	54	0.53125	32	FALSE	mRNA02494	missense_variant	OR4C6
CM056411.1	491617	A	G	1	56	0.866667	30	FALSE	mRNA02493	missense_variant	Olfr140
CM056411.1	492169	A	G	1	56	0.9	40	FALSE	mRNA02493	missense_variant	Olfr140
CM056411.1	504428	A	G	1	56	0.972222	36	FALSE	mRNA02521	missense_variant	OR4C13
CM056411.1	678621	C	A	1	56	0.766667	30	FALSE	mRNA02485	missense_variant	OR4A47
CM056411.1	738540	G	A	1	56	0.923077	26	FALSE	mRNA02481	missense_variant	OR4C12
CM056411.1	34268202	C	T	1	52	1	26	FALSE	mRNA01829	missense_variant	MPZL2
CM056411.1	40789923	C	G	1	52	0.346154	26	FALSE	mRNA01741	missense_variant	FDXACB1
CM056412.1	6428402	A	C	1	54	1	28	FALSE	mRNA04051	missense_variant	OC90
CM056412.1	7320125	G	A	1	56	0.538462	26	FALSE	mRNA04055	missense_variant	MORC2
CM056412.1	13742463	T	G	1	52	1	26	FALSE	mRNA04108	missense_variant	C8orf76
CM056412.1	19212846	G	A	1	52	0.730769	26	FALSE	mRNA04177	missense_variant	RP1
CM056412.1	55347414	C	T	1	48	1	26	FALSE	mRNA04397	missense_variant	Rims2
CM056412.1	68711525	C	G	1	42	0.558824	34	FALSE	mRNA31039	missense_variant	RATAG00000032120
CM056412.1	75217988	G	C	1	56	1	26	FALSE	mRNA04597	missense_variant	RATAG00000013189
CM056413.1	19620035	G	A	1	34	0.5	34	FALSE	mRNA06906	missense_variant	RATAG00000015448
CM056413.1	32201677	A	G	1	46	1	28	FALSE	mRNA06992	missense_variant	TTC6
CM056414.1	48116692	A	G	1	52	1	28	FALSE	mRNA05969	missense_variant	NCOR2
CM056414.1	49588965	C	T	1	50	1	26	FALSE	mRNA06011	missense_variant	KNTC1
CM056414.1	49761313	A	G	1	56	1	46	FALSE	mRNA06015	missense_variant	Clip1
CM056414.1	49819252	C	G	1	56	1	42	FALSE	mRNA06017	missense_variant	VPS33A
CM056415.1	4550566	T	C	1	54	1	26	FALSE	mRNA05202	missense_variant	RAB11A
CM056415.1	22070539	T	C	1	56	1	28	FALSE	mRNA05352	missense_variant	IL31RA
CM056415.1	55715467	A	T	1	48	0.961538	26	FALSE	mRNA05540	missense_variant	DNAH5
CM056416.1	11113795	G	A	1	44	0.961538	26	FALSE	mRNA07813	missense_variant	DDX58
CM056416.1	15750697	A	G	1	50	1	26	FALSE	mRNA07819	missense_variant	C9orf72
CM056416.1	20527620	G	A	1	48	0.527778	36	FALSE	mRNA07888	missense_variant	RATAG00000016410
CM056416.1	47799371	A	C	1	56	0.961538	26	FALSE	mRNA08058	missense_variant	PRUNE2
CM056417.1	1268964	C	T	1	54	0.392857	28	FALSE	mRNA11429	missense_variant&splice_region_variant	ADAMTS18
CM056417.1	15109754	A	G	1	54	0.566667	30	FALSE	mRNA11216	missense_variant&splice_region_variant	BRD7
CM056417.1	19956030	T	C	1	54	0.961538	26	FALSE	mRNA11182	missense_variant	MMP2
CM056417.1	20886740	T	C	1	56	0.8125	32	FALSE	mRNA11166	missense_variant	RATAG00000018697
CM056418.1	4234387	A	G	1	56	1	26	FALSE	mRNA07407	missense_variant	Synpo2
CM056418.1	10527757	T	C	1	54	0.928571	28	FALSE	mRNA07378	missense_variant	ALPK1
CM056418.1	10528057	C	G	1	56	1	28	FALSE	mRNA07378	missense_variant	ALPK1
CM056418.1	20313700	T	C	1	52	1	30	FALSE	mRNA07505	missense_variant	C4orf54
CM056418.1	49815784	A	G	1	56	0.923077	26	FALSE	mRNA07617	missense_variant	C4orf19
CM056419.1	5324933	C	A	1	56	0.815789	38	FALSE	mRNA11721	missense_variant	SLFN13
CM056419.1	10545456	C	G	1	56	1	28	FALSE	mRNA11801	missense_variant	KIAA0100
CM056419.1	24197646	C	G	1	50	0.961538	26	FALSE	mRNA12013	missense_variant	INCA1
CM056419.1	30894597	T	C	1	56	1	26	FALSE	mRNA12621	missense_variant	CCDC103
CM056419.1	34451565	T	G	1	56	1	30	FALSE	mRNA12698	missense_variant	PRR29
CM056419.1	36226090	G	T	1	56	0.423077	26	FALSE	mRNA12731	missense_variant	RATAG00000020244
CM056420.1	308351	A	C	1	56	1	36	FALSE	mRNA14024	missense_variant	Olfr12
CM056420.1	36033131	T	C	1	56	0.966667	30	FALSE	mRNA15385	missense_variant	BCL2L14
CM056420.1	36033198	A	T	1	56	0.428571	28	FALSE	mRNA15385	missense_variant	BCL2L14
CM056421.1	12392648	C	A	1	52	0.538462	26	FALSE	mRNA13384	missense_variant	AP2B1
CM056421.1	27336469	C	T	1	56	0.657895	38	FALSE	mRNA13271	missense_variant	SULT3A1
CM056421.1	27337451	T	C	1	56	0.647059	34	FALSE	mRNA13271	missense_variant	SULT3A1
CM056421.1	27426927	A	T	1	56	1	38	FALSE	mRNA13270	missense_variant	ZUP1
CM056421.1	29167036	T	C	1	54	1	26	FALSE	mRNA13255	missense_variant	MCM9
CM056421.1	47200314	T	G	1	54	0.964286	28	FALSE	mRNA13158	missense_variant&splice_region_variant	MTO1
CM056421.1	47420370	G	A	1	56	1	38	FALSE	mRNA13136	missense_variant	RATAG00000020650
CM056421.1	47420421	T	C	1	56	1	38	FALSE	mRNA13136	missense_variant	RATAG00000020650
CM056422.1	8145262	A	G	1	54	1	26	FALSE	mRNA13593	missense_variant	DSEL
CM056422.1	23333333	A	G	1	56	1	26	FALSE	mRNA13652	missense_variant	DSG2
CM056422.1	52498738	A	G	1	52	1	36	FALSE	mRNA13926	missense_variant	WDR7
CM056423.1	10915622	G	T	1	56	0.952381	42	FALSE	mRNA21250	missense_variant	UGT2B17
CM056423.1	10989959	A	C	1	56	1	46	FALSE	mRNA21251	missense_variant	UGT2B4
CM056423.1	19616325	A	G	1	54	1	28	FALSE	mRNA21356	missense_variant	BMP2K
CM056423.1	27545181	T	C	1	54	1	32	FALSE	mRNA21407	missense_variant	AFF1
CM056424.1	9128549	A	G	1	54	1	30	FALSE	mRNA08363	missense_variant	ITGA9
CM056424.1	42127644	T	G	1	54	1	26	FALSE	mRNA08624	missense_variant	RATAG00000017147
CM056424.1	42127784	T	G	1	54	1	28	FALSE	mRNA08624	missense_variant	RATAG00000017147
CM056424.1	46267794	T	C	1	52	0.923077	26	FALSE	mRNA08703	missense_variant	RATAG00000017226
CM056425.1	4062302	C	T	1	50	1	26	FALSE	mRNA16645	missense_variant	ZFC3H1
CM056425.1	4842001	A	G	1	48	0.642857	28	FALSE	mRNA16653	missense_variant	TRHDE
CM056425.1	8737122	G	A	1	52	0.615385	26	FALSE	mRNA16669	missense_variant	ZDHHC17
CM056425.1	43931435	C	T	1	56	0.266667	30	FALSE	mRNA17098	missense_variant	HELB
CM056426.1	13813225	G	T	1	56	1	26	FALSE	mRNA14132	missense_variant	PARD3B
CM056426.1	22936845	C	A	1	56	1	26	FALSE	mRNA14193	missense_variant	FN1
CM056426.1	37055553	A	C	1	50	1	26	FALSE	mRNA14347	missense_variant	SP100
CM056427.1	6988792	T	C	1	56	0.973684	38	FALSE	mRNA03148	missense_variant	RATAG00000011771
CM056427.1	6988812	G	A	1	54	0.823529	34	FALSE	mRNA03148	missense_variant	RATAG00000011771
CM056427.1	6992822	A	G	1	56	0.857143	28	FALSE	mRNA03149	missense_variant	CCDC24
CM056427.1	25708629	A	G	1	48	1	28	FALSE	mRNA18405	missense_variant	USP25
CM056427.1	44813838	T	A	1	52	0.730769	26	FALSE	mRNA18458	missense_variant	CRYBG3
CM056428.1	90906	T	G	1	54	1	28	FALSE	mRNA20748	missense_variant	CSMD1
CM056428.1	22418554	G	A	1	56	0.96875	32	FALSE	mRNA07128	missense_variant	VRK1
CM056429.1	18656527	A	C	1	56	1	34	FALSE	mRNA17717	missense_variant	CYP21
CM056429.1	18664295	C	G	1	56	0.911765	34	FALSE	mRNA17718	missense_variant	C4A
CM056429.1	18674905	A	G	1	56	0.692308	26	FALSE	mRNA17719	missense_variant	SKIV2L
CM056429.1	18674913	T	C	1	56	0.5	36	FALSE	mRNA17718	missense_variant	C4A
CM056429.1	20617044	G	A	1	56	1	44	FALSE	mRNA17854	missense_variant	OR2B3
CM056429.1	20620898	A	G	1	56	1	28	FALSE	mRNA17854	missense_variant	OR2B3
CM056429.1	27325840	T	C	1	56	0.964286	28	FALSE	mRNA18005	missense_variant	PABPN1
CM056429.1	35678523	C	G	1	52	0.961538	26	FALSE	mRNA18085	missense_variant	SYCP2L
CM056430.1	18929666	G	C	1	46	1	26	FALSE	mRNA15899	missense_variant	ZDHHC13
CM056430.1	22366357	T	C	1	54	1	34	FALSE	mRNA16015	missense_variant	PUS3
CM056430.1	22903696	T	C	1	56	1	30	FALSE	mRNA07199	missense_variant	HSP90AA1
CM056431.1	1764657	T	C	1	56	0.973684	38	FALSE	mRNA22727	missense_variant	LEG1
CM056431.1	1769292	G	C	1	56	0.875	40	FALSE	mRNA22727	missense_variant	LEG1
CM056432.1	2537141	G	T	1	34	0.558824	34	FALSE	mRNA20204	missense_variant	PPFIA1
CM056432.1	2537252	T	C	1	40	0.533333	30	FALSE	mRNA20204	missense_variant	PPFIA1
CM056432.1	6111302	T	C	1	52	1	28	FALSE	mRNA20250	missense_variant	ADRA1A
CM056432.1	9257422	A	G	1	56	0.964286	28	FALSE	mRNA20321	missense_variant	RMI1
CM056433.1	9442053	G	A	1	54	0.571429	28	FALSE	mRNA22035	missense_variant	RATAG00000027867
CM056433.1	13944918	C	G	1	56	0.8	30	FALSE	mRNA22088	missense_variant	his-71
CM056434.1	6150364	A	C	1	48	1	28	FALSE	mRNA25329	missense_variant	DIP2A
CM056434.1	39055213	C	T	1	54	1	26	FALSE	mRNA24992	missense_variant	POLQ
CM056434.1	40625040	C	T	1	48	1	26	FALSE	mRNA24965	missense_variant	SEC22A
CM056434.1	82507150	C	G	1	56	1	28	FALSE	mRNA24529	missense_variant	GPR149
CM056434.1	85510129	T	G	1	54	1	26	FALSE	mRNA24506	missense_variant	IGSF10
CM056435.1	4185459	T	C	1	32	0.866667	30	FALSE	mRNA29647	missense_variant	Rlim
CM056435.1	7025453	G	A	1	56	1	46	FALSE	mRNA29673	missense_variant	FTH1
JAHWTM020000067.1	2811	C	G	1	40	1	32	FALSE	mRNA01407	missense_variant	RATAG00000001432
JAHWTM020000067.1	2826	G	A	1	40	0.96875	32	FALSE	mRNA01407	missense_variant	RATAG00000001432
JAHWTM020000067.1	2046921	C	T	1	54	1	26	FALSE	mRNA01386	missense_variant	RATAG00000001412
JAHWTM020000067.1	4333945	T	G	1	56	1	42	FALSE	mRNA01334	missense_variant	MROH2A
JAHWTM020000071.1	362724	C	T	1	54	0.970588	34	FALSE	mRNA29213	missense_variant	ARL14EPL
JAHWTM020000071.1	362868	G	T	1	56	0.875	32	FALSE	mRNA29213	missense_variant	ARL14EPL
JAHWTM020009001.1	1080	A	G	1	56	0.90625	32	FALSE	mRNA20155	missense_variant	SPATA31E1
JAHWTM020000076.1	3274566	G	C	1	56	1	26	FALSE	mRNA03205	missense_variant	MAVS
JAHWTM020000077.1	213728	A	G	1	54	1	26	FALSE	mRNA03292	missense_variant	LAMA5
JAHWTM020000079.1	66235	G	T	1	56	1	36	FALSE	mRNA18378	missense_variant	ADAMTS1
JAHWTM020000079.1	66882	T	C	1	56	1	38	FALSE	mRNA18378	missense_variant	ADAMTS1
JAHWTM020000079.1	1294654	C	A	1	56	1	28	FALSE	mRNA11992	missense_variant	RATAG00000019513
JAHWTM020000081.1	2708520	C	T	1	56	0.846154	26	FALSE	mRNA06726	missense_variant	ADAMTSL3
JAHWTM020000081.1	2708592	A	G	1	56	0.842105	38	FALSE	mRNA06726	missense_variant	ADAMTSL3
JAHWTM020000081.1	2708597	A	C	1	56	0.833333	36	FALSE	mRNA06726	missense_variant&splice_region_variant	ADAMTSL3
JAHWTM020000083.1	2767227	G	A	1	50	0.692308	26	FALSE	mRNA09964	missense_variant	PAXIP1
JAHWTM020000083.1	2767241	A	G	1	50	0.730769	26	FALSE	mRNA09964	missense_variant	PAXIP1
JAHWTM020000083.1	2767250	C	T	1	46	0.692308	26	FALSE	mRNA09964	missense_variant	PAXIP1
JAHWTM020000083.1	2767256	C	A	1	44	0.714286	28	FALSE	mRNA09964	missense_variant	PAXIP1
JAHWTM020010163.1	68	A	C	1	56	1	38	FALSE	mRNA00501	missense_variant	RATAG00000000498
JAHWTM020000085.1	37204	A	C	1	56	1	42	FALSE	mRNA00508	missense_variant	RATAG00000000504
JAHWTM020000085.1	38552	A	G	1	56	0.642857	28	FALSE	mRNA00509	missense_variant	RATAG00000000505
JAHWTM020000999.1	2496	T	C	1	32	1	44	FALSE	mRNA04658	missense_variant	RATAG00000013246
JAHWTM020000088.1	1825242	A	C	1	54	0.576923	26	FALSE	mRNA29380	missense_variant	RATAG00000029261
JAHWTM020001012.1	20516	T	C	1	56	1	26	FALSE	mRNA15693	missense_variant	RATAG00000023185
JAHWTM020010769.1	454	A	G	1	56	0.911765	34	FALSE	mRNA30725	missense_variant	MAGEA10
JAHWTM020010856.1	372	A	G	1	56	1	36	FALSE	mRNA01327	missense_variant	RATAG00000001354
JAHWTM020000093.1	2933415	C	G	1	56	0.868421	38	FALSE	mRNA31953	missense_variant	RATAG00000031626
JAHWTM020000094.1	1213774	C	T	1	54	0.538462	26	FALSE	mRNA30453	missense_variant	USP26
JAHWTM020000096.1	139686	C	G	1	56	1	26	FALSE	mRNA12857	missense_variant	TK1
JAHWTM020000099.1	429169	A	G	1	56	0.714286	28	FALSE	mRNA00618	missense_variant	CSDE1
JAHWTM020000099.1	2560383	T	C	1	54	0.961538	26	FALSE	mRNA23146	missense_variant	MRPS5
JAHWTM020000100.1	462766	T	C	1	56	1	26	FALSE	mRNA21799	missense_variant	RATAG00000027636
JAHWTM020000102.1	416218	T	C	1	38	1	26	FALSE	mRNA28373	missense_variant	MYBPH
JAHWTM020000103.1	867979	T	C	1	56	0.833333	30	FALSE	mRNA20747	missense_variant	CSMD1
JAHWTM020000106.1	699057	G	A	1	52	1	26	FALSE	mRNA22497	missense_variant	PTCD1
JAHWTM020000109.1	1655624	A	T	1	56	1	30	FALSE	mRNA10109	missense_variant	SLC7A3
JAHWTM020000109.1	2226579	A	C	1	54	1	26	FALSE	mRNA10111	missense_variant	Slc7a3
JAHWTM020000110.1	117434	A	C	1	56	1	26	FALSE	mRNA16155	missense_variant	RATAG00000023641
JAHWTM020000110.1	866591	G	C	1	56	1	26	FALSE	mRNA16182	missense_variant	TUT1
JAHWTM020000110.1	1530193	G	C	1	56	0.923077	26	FALSE	mRNA16222	missense_variant	SLC22A10
JAHWTM020000113.1	312206	C	G	1	46	1	38	FALSE	mRNA07352	missense_variant	MARCHF1
JAHWTM020000116.1	2014206	A	G	1	56	0.5	34	FALSE	mRNA26803	missense_variant	PIGN
JAHWTM020000117.1	1788436	A	G	1	42	0.933333	30	FALSE	mRNA31967	missense_variant	RATAG00000031640
JAHWTM020000117.1	1788595	T	G	1	56	0.95	40	FALSE	mRNA31005	stop_lost	USP17L8
JAHWTM020000117.1	1901322	T	C	1	52	0.75	28	FALSE	mRNA01624	missense_variant	RATAG00000001632
JAHWTM020000125.1	1383206	T	C	1	56	0.972222	36	FALSE	mRNA29418	missense_variant	RATAG00000029296
JAHWTM020000127.1	211963	A	G	1	52	0.861111	36	FALSE	mRNA02524	missense_variant	OR5T1
JAHWTM020000127.1	1163445	C	A	1	56	1	40	FALSE	mRNA02540	missense_variant	FADS2B
JAHWTM020001301.1	11359	C	T	1	50	0.941176	34	FALSE	mRNA31042	missense_variant	TKTL1
JAHWTM020000134.1	778901	T	C	1	32	1	26	FALSE	mRNA06438	missense_variant	CCDC116
JAHWTM020000136.1	1081184	A	G	1	56	1	28	FALSE	mRNA10068	missense_variant	SIGLEC14
JAHWTM020000136.1	1383988	T	C	1	56	0.911765	34	FALSE	mRNA10029	missense_variant	CEACAM18
JAHWTM020000155.1	418731	G	A	1	50	0.461538	26	FALSE	mRNA15369	missense_variant	Ybx3
JAHWTM020000164.1	275124	A	C	1	52	0.846154	26	FALSE	mRNA16390	missense_variant	SYT12
JAHWTM020000170.1	784161	N	C	1	56	1	30	FALSE	mRNA21221	missense_variant	REST
JAHWTM020000176.1	721332	C	A	1	56	1	28	FALSE	mRNA10679	missense_variant	SPTBN4
JAHWTM020000178.1	369883	G	A	1	56	1	46	FALSE	mRNA10561	missense_variant	ZNF223
JAHWTM020000178.1	374487	G	A	1	56	0.690476	42	FALSE	mRNA10561	missense_variant	ZNF223
JAHWTM020000178.1	374517	A	G	1	56	0.725	40	FALSE	mRNA10561	missense_variant	ZNF223
JAHWTM020000178.1	374548	A	G	1	56	0.552632	38	FALSE	mRNA10561	missense_variant	ZNF223
JAHWTM020000187.1	509144	T	C	1	54	1	32	FALSE	mRNA30478	missense_variant	Hs6st2
JAHWTM020000187.1	509366	A	G	1	56	1	26	FALSE	mRNA30478	missense_variant	Hs6st2
JAHWTM020000187.1	510279	T	C	1	30	1	30	FALSE	mRNA30478	missense_variant	Hs6st2
JAHWTM020000196.1	269163	A	G	1	56	0.944444	36	FALSE	mRNA30615	missense_variant	MAGEA9
JAHWTM020001920.1	4312	G	C	1	56	1	42	FALSE	mRNA01437	missense_variant	Mroh2a
JAHWTM020000232.1	237119	A	G	1	56	0.925	40	FALSE	mRNA10186	missense_variant	KIR3DL1
JAHWTM020002137.1	5817	T	C	1	56	1	50	FALSE	mRNA32365	missense_variant	XPOT
JAHWTM020000235.1	118284	C	G	1	56	0.764706	34	FALSE	mRNA31955	missense_variant	RATAG00000031628
JAHWTM020000235.1	118304	T	C	1	56	0.823529	34	FALSE	mRNA31955	missense_variant	RATAG00000031628
JAHWTM020000235.1	118324	C	G	1	56	0.75	32	FALSE	mRNA31955	missense_variant	RATAG00000031628
JAHWTM020000251.1	163854	T	C	1	56	0.78125	32	FALSE	mRNA25822	missense_variant	TRAV14DV4
JAHWTM020000251.1	164034	C	G	1	56	0.805556	36	FALSE	mRNA25822	missense_variant	TRAV14DV4
JAHWTM020000251.1	164040	G	A	1	56	0.794118	34	FALSE	mRNA25822	missense_variant	TRAV14DV4
JAHWTM020000251.1	164052	G	A	1	56	0.794118	34	FALSE	mRNA25822	missense_variant	TRAV14DV4
JAHWTM020000255.1	31552	A	T	1	56	1	28	FALSE	mRNA10200	missense_variant	LAIR1
JAHWTM020000258.1	165601	C	A	1	56	1	44	FALSE	mRNA06913	missense_variant	GZMH
JAHWTM020000258.1	166212	G	A	1	56	0.692308	26	FALSE	mRNA06913	missense_variant	GZMH
JAHWTM020000260.1	174970	G	C	1	56	1	40	FALSE	mRNA11604	missense_variant	LPO
JAHWTM020000260.1	188067	A	G	1	52	0.617647	34	FALSE	mRNA11602	missense_variant	MPO
JAHWTM020000260.1	188076	T	C	1	52	0.533333	30	FALSE	mRNA11602	missense_variant	MPO
JAHWTM020002446.1	2713	G	T	1	36	0.96875	32	FALSE	mRNA04652	missense_variant	RATAG00000013242
JAHWTM020002446.1	2718	C	T	1	40	1	40	FALSE	mRNA04651	missense_variant	RATAG00000013242
JAHWTM020000279.1	172406	C	A	1	46	0.961538	26	FALSE	mRNA18732	missense_variant&splice_region_variant	RATAG00000002739
JAHWTM020000293.1	60792	C	T	1	50	0.705882	34	FALSE	mRNA32686	missense_variant	RATAG00000032084
JAHWTM020000293.1	62056	G	A	1	54	0.75	28	FALSE	mRNA32686	missense_variant	RATAG00000032084
JAHWTM020000293.1	62176	G	A	1	52	0.882353	34	FALSE	mRNA32686	missense_variant	RATAG00000032084
JAHWTM020000293.1	62714	C	G	1	52	0.964286	28	FALSE	mRNA32686	missense_variant	RATAG00000032084
JAHWTM020000301.1	71090	G	C	1	56	0.552632	38	FALSE	mRNA32695	missense_variant	ADAM21
JAHWTM020000301.1	71093	C	T	1	56	0.525	40	FALSE	mRNA32695	missense_variant	ADAM21
JAHWTM020000301.1	71111	A	C	1	56	0.529412	34	FALSE	mRNA32695	missense_variant	ADAM21
JAHWTM020000336.1	43447	A	G	1	56	0.857143	28	FALSE	mRNA07329	missense_variant	Igh-1a
JAHWTM020000363.1	98995	C	T	1	46	0.7	40	FALSE	mRNA03150	missense_variant	GINS1
JAHWTM020003543.1	883	G	C	1	56	1	32	FALSE	mRNA07347	missense_variant	HTD2
JAHWTM020000447.1	32139	T	C	1	50	1	28	FALSE	mRNA27725	missense_variant	RATAG00000008692
JAHWTM020004363.1	1709	G	A	1	52	0.5625	32	FALSE	mRNA22730	missense_variant	RATAG00000028543
JAHWTM020005115.1	2299	C	G	1	34	1	40	FALSE	mRNA04699_circ	missense_variant	#N/A
JAHWTM020000036.1	3151645	A	C	1	54	0.933333	30	FALSE	mRNA01959	missense_variant&splice_region_variant	PTH
JAHWTM020000635.1	22614	A	G	1	54	0.666667	30	FALSE	mRNA10046	missense_variant	KRBOX5
JAHWTM020000038.1	3125071	T	C	1	56	0.961538	26	FALSE	mRNA15122	missense_variant	MICALL1
JAHWTM020000038.1	3304943	T	G	1	56	0.964286	28	FALSE	mRNA15129	missense_variant	TRIOBP
JAHWTM020000039.1	4502819	T	C	1	56	0.477273	44	FALSE	mRNA29748	missense_variant	Gmcl2
JAHWTM020000039.1	7012823	T	C	1	56	1	40	FALSE	mRNA29732	missense_variant	MAOA
JAHWTM020000039.1	7013493	G	A	1	46	1	26	FALSE	mRNA29722	missense_variant	MAOA
JAHWTM020000040.1	1436524	T	C	1	56	0.805556	36	FALSE	mRNA08790	missense_variant	NME6
JAHWTM020000040.1	1438038	A	G	1	56	0.964286	28	FALSE	mRNA08790	missense_variant	NME6
JAHWTM020000040.1	1438074	A	G	1	56	0.964286	28	FALSE	mRNA08790	missense_variant	NME6
JAHWTM020000040.1	1519167	A	T	1	54	1	28	FALSE	mRNA08791	missense_variant	RATAG00000017314
JAHWTM020000040.1	4166302	G	T	1	56	0.977273	44	FALSE	mRNA08876	missense_variant	RATAG00000017398
JAHWTM020000040.1	5694140	T	C	1	56	1	36	FALSE	mRNA08937	missense_variant	TAMM41
JAHWTM020000042.1	7853171	T	G	1	44	0.857143	28	FALSE	mRNA04671	stop_lost	PPFIA1
JAHWTM020000042.1	7853181	C	A	1	36	0.555556	36	FALSE	mRNA04711	missense_variant	PPFIA1
JAHWTM020000042.1	7853224	G	C	1	42	0.833333	36	FALSE	mRNA04711	missense_variant	PPFIA1
JAHWTM020000042.1	7853238	T	C	1	32	0.53125	32	FALSE	mRNA04711	missense_variant	PPFIA1
JAHWTM020000042.1	7853243	C	T	1	44	1	46	FALSE	mRNA04671	missense_variant	PPFIA1
JAHWTM020000042.1	7853309	G	T	1	44	0.794118	34	FALSE	mRNA04711	missense_variant	PPFIA1
JAHWTM020000042.1	7853312	T	C	1	44	0.777778	36	FALSE	mRNA04671	stop_lost	PPFIA1
JAHWTM020000042.1	7853315	T	C	1	46	1	50	FALSE	mRNA04671	missense_variant	PPFIA1
JAHWTM020000042.1	7853343	A	C	1	44	0.861111	36	FALSE	mRNA04711	missense_variant	PPFIA1
JAHWTM020000042.1	7853377	A	G	1	50	0.978261	46	FALSE	mRNA04668	missense_variant	PPFIA4
JAHWTM020000042.1	7853386	T	C	1	30	0.568182	44	FALSE	mRNA04668	missense_variant	PPFIA4
JAHWTM020000043.1	1497887	C	G	1	46	0.961538	26	FALSE	mRNA14578	missense_variant	AUNIP
JAHWTM020000043.1	5087123	A	G	1	54	1	26	FALSE	mRNA14667	missense_variant	HSPG2
JAHWTM020000713.1	6563	N	C	1	50	1	26	FALSE	mRNA05295	missense_variant	ERBIN
JAHWTM020000046.1	5975192	T	C	1	56	1	46	FALSE	mRNA30018	missense_variant	RATAG00000029885
JAHWTM020000047.1	142878	T	G	1	38	0.769231	26	FALSE	mRNA32658	missense_variant	RATAG00000030762
JAHWTM020006851.1	1489	T	C	1	52	0.631579	38	FALSE	mRNA01411	missense_variant	MROH2A
JAHWTM020000052.1	5990149	T	G	1	56	0.657895	38	FALSE	mRNA30372	missense_variant	RATAG00000030238
JAHWTM020007278.1	1823	A	T	1	56	0.638889	36	FALSE	mRNA01408_circ	missense_variant	#N/A
JAHWTM020000053.1	2567126	C	G	1	56	0.944444	36	FALSE	mRNA03475	missense_variant	SPLUNC2A
JAHWTM020000053.1	2569668	G	A	1	56	1	34	FALSE	mRNA31723	missense_variant	SPLUNC2A
JAHWTM020000053.1	2589815	T	G	1	56	1	50	FALSE	mRNA03472	missense_variant	SPLUNC2B
JAHWTM020007292.1	622	C	G	1	30	0.928571	28	FALSE	mRNA01432	missense_variant	RATAG00000001453
JAHWTM020000057.1	2028469	C	G	1	46	1	26	FALSE	mRNA26527	missense_variant	MLH3
JAHWTM020000057.1	5630986	C	A	1	52	1	44	FALSE	mRNA26469	missense_variant	PCNX1
JAHWTM020000058.1	4877353	G	T	1	56	0.785714	28	FALSE	mRNA00563	missense_variant	ADAM30
JAHWTM020000058.1	4877413	C	T	1	52	1	36	FALSE	mRNA00563	missense_variant	ADAM30
JAHWTM020000058.1	4878230	C	G	1	56	0.96875	32	FALSE	mRNA00563	missense_variant	ADAM30
JAHWTM020000855.1	17448	A	T	1	50	1	26	FALSE	mRNA22731	missense_variant	RATAG00000028543
JAHWTM020000855.1	17524	C	G	1	54	1	28	FALSE	mRNA22731	missense_variant	RATAG00000028543
JAHWTM020000062.1	4709463	T	C	1	56	0.95	40	FALSE	mRNA15779	missense_variant	PRAMEF8
JAHWTM020000062.1	4709672	A	C	1	56	0.825	40	FALSE	mRNA15779	missense_variant	PRAMEF8
JAHWTM020000062.1	4765149	A	C	1	56	0.884615	26	FALSE	mRNA15777	missense_variant	TRIM43B
JAHWTM020000065.1	2341738	A	C	1	52	0.928571	28	FALSE	mRNA18611	missense_variant	RATAG00000002618
JAHWTM020000065.1	2835129	T	C	1	46	0.807692	26	FALSE	mRNA18627	missense_variant	Wnt9a
CM056411.1	55588511	G	A	0.982143	56	0.5	36	FALSE	mRNA01652	missense_variant	BIRC2
JAHWTM020000251.1	164225	C	G	0.982143	56	0.666667	30	FALSE	mRNA25814	missense_variant	TRAV14DV4
JAHWTM020004751.1	1500	A	G	0.982143	56	0.904762	42	FALSE	mRNA24450	missense_variant	Golph3
CM056402.1	75670649	G	A	0.981481	54	0.53125	32	FALSE	mRNA01043	missense_variant	FAM151A
CM056422.1	10891913	G	A	0.980769	52	1	26	FALSE	mRNA13602	missense_variant	SERPINB2
CM056407.1	49108273	G	A	0.98	50	0.576923	26	FALSE	mRNA28084	missense_variant	CLN5
JAHWTM020000067.1	2667	C	T	0.98	50	0.9	40	FALSE	mRNA01407	missense_variant	RATAG00000001432
JAHWTM020005963.1	2315	G	A	0.978261	46	0.657895	38	FALSE	mRNA17287	missense_variant	RATAG00000024750
JAHWTM020000049.1	12132	A	G	0.97619	42	0.886364	44	FALSE	mRNA22258	missense_variant	RATAG00000028086
CM056405.1	51627165	G	A	0.975	40	0.5	36	FALSE	mRNA04656	missense_variant	RATAG00000013245
JAHWTM020000241.1	146413	A	G	0.972222	36	0.846154	26	FALSE	mRNA10206	missense_variant	LILRB3
CM056426.1	10926238	A	G	0.970588	34	0.769231	26	FALSE	mRNA31170	missense_variant	RATAG00000030859
JAHWTM020000073.1	4031334	T	A	0.966667	30	0.571429	28	FALSE	mRNA04647	missense_variant	RATAG00000013239
CM056401.1	36103292	T	C	0.964286	56	0.678571	28	FALSE	mRNA09358	missense_variant	PNPLA8
JAHWTM020000232.1	236960	C	T	0.964286	56	0.714286	28	FALSE	mRNA10186	missense_variant	KIR3DL1
JAHWTM020000053.1	2157528	T	G	0.964286	56	0.807692	26	FALSE	mRNA03481	missense_variant	RATAG00000012095
CM056401.1	20133928	T	G	0.962963	54	0.763158	38	FALSE	mRNA09271	missense_variant	ABCB1
JAHWTM020004751.1	1285	C	T	0.958333	48	0.8	30	FALSE	mRNA24450	missense_variant	Golph3
CM056402.1	11883619	T	C	0.946429	56	0.566667	30	FALSE	mRNA00197	missense_variant	RATAG00000000196
CM056402.1	19820263	T	C	0.946429	56	0.78125	32	FALSE	mRNA00633	missense_variant	OVGP1
CM056411.1	27279973	C	G	0.946429	56	0.5	28	FALSE	mRNA02149	missense_variant	OR52R1
CM056411.1	27295756	G	C	0.946429	56	0.722222	36	FALSE	mRNA02149	missense_variant	OR52R1
CM056421.1	9354869	G	C	0.946429	56	0.5	26	FALSE	mRNA13417	missense_variant	RATAG00000020926
JAHWTM020004751.1	1566	A	G	0.942308	52	0.807692	26	FALSE	mRNA24450	missense_variant	Golph3
JAHWTM020000635.1	30061	T	C	0.941176	34	0.578947	38	FALSE	mRNA10048	missense_variant	ZNF736
JAHWTM020000083.1	2780892	T	A	0.9375	32	0.846154	26	FALSE	mRNA30937	missense_variant	RATAG00000029139
CM056429.1	27326263	C	T	0.934783	46	0.5	28	FALSE	mRNA18005	missense_variant	PABPN1
JAHWTM020000255.1	49595	T	C	0.934783	46	0.973684	38	FALSE	mRNA10190	missense_variant	LILRA6
JAHWTM020001712.1	3755	T	C	0.933333	30	0.588235	34	FALSE	mRNA02252	missense_variant	MOGAT2
CM056430.1	97041	A	G	0.928571	42	0.452381	42	FALSE	mRNA15778	missense_variant	RATAG00000023271
JAHWTM020000241.1	146189	A	G	0.925	40	0.6875	32	FALSE	mRNA10206	missense_variant	LILRB3
JAHWTM020000072.1	253355	A	G	0.916667	36	0.882353	34	FALSE	mRNA30604	missense_variant	DDX53
JAHWTM020000196.1	296915	T	C	0.911765	34	0.972222	36	FALSE	mRNA30590	missense_variant	MAGEA10
CM056418.1	39225843	A	G	0.910714	56	0.5	32	FALSE	mRNA07592	missense_variant	SLC34A2
CM056418.1	39230738	A	G	0.910714	56	0.842105	38	FALSE	mRNA07592	missense_variant	SLC34A2
CM056407.1	67661990	A	C	0.907407	54	0.928571	28	FALSE	mRNA28160	missense_variant	ABCC4
JAHWTM020000039.1	7013064	G	A	0.907407	54	0.466667	30	FALSE	mRNA29722	missense_variant	MAOA
CM056410.1	45015441	C	G	0.903846	52	0.5	26	FALSE	mRNA28975	missense_variant	PRAMEF8
CM056410.1	45015444	G	T	0.903846	52	0.5	26	FALSE	mRNA28975	missense_variant	PRAMEF8
CM056402.1	70341416	C	T	0.892857	56	0.647059	34	FALSE	mRNA01000	missense_variant	CYP2J2
JAHWTM020000040.1	5694171	C	G	0.892857	56	0.633333	30	FALSE	mRNA08912	missense_variant	TAMM41
CM056410.1	45014167	C	T	0.888889	54	0.705882	34	FALSE	mRNA28975	missense_variant	PRAMEF8
CM056410.1	45016332	C	A	0.888889	54	0.464286	28	FALSE	mRNA28975	missense_variant	PRAMEF8
JAHWTM020000089.1	2617408	C	G	0.888889	54	0.535714	28	FALSE	mRNA16762	missense_variant	METAP2
CM056410.1	45006931	A	C	0.875	56	0.694444	36	FALSE	mRNA28974	missense_variant	PRAME
CM056410.1	45006978	G	A	0.875	56	0.666667	36	FALSE	mRNA28974	missense_variant	PRAME
CM056410.1	45007013	C	A	0.875	56	0.647059	34	FALSE	mRNA28974	missense_variant	PRAME
CM056430.1	20909560	T	G	0.875	48	0.928571	28	FALSE	mRNA15972	missense_variant	Olfr147
JAHWTM020009587.1	429	C	G	0.866667	30	0.710526	38	FALSE	mRNA13147	missense_variant	RATAG00000020661
JAHWTM020000039.1	7529963	T	C	0.865385	52	0.578947	38	FALSE	mRNA29721	missense_variant	PPP1R2C
CM056406.1	81417049	T	C	0.86	50	0.538462	26	FALSE	mRNA27509	missense_variant	DMBT1
CM056410.1	50759135	A	G	0.857143	56	0.3	30	FALSE	mRNA29030	missense_variant	RATAG00000009987
CM056418.1	39231988	A	G	0.857143	56	0.533333	30	FALSE	mRNA07592	missense_variant	SLC34A2
JAHWTM020000083.1	2767068	T	C	0.852941	34	0.769231	26	FALSE	mRNA09964	missense_variant&splice_region_variant	PAXIP1
CM056411.1	167373	A	G	0.846154	52	0.952381	42	FALSE	mRNA02498	missense_variant	OR5D13
CM056418.1	17245083	T	A	0.840909	44	0.5625	32	FALSE	mRNA07444	missense_variant	RATAG00000015976
CM056423.1	10615581	C	G	0.833333	48	0.692308	26	FALSE	mRNA21246	missense_variant&splice_region_variant	TMPRSS11E
JAHWTM020002546.1	5095	G	A	0.833333	48	0.357143	28	FALSE	mRNA31671	missense_variant	RATAG00000031360
CM056423.1	74768	A	G	0.826923	52	0.857143	28	FALSE	mRNA21227	missense_variant	IGFBP7
JAHWTM020002546.1	5149	G	A	0.82	50	0.382353	34	FALSE	mRNA31671	missense_variant	RATAG00000031360
JAHWTM020000039.1	1323655	G	A	0.82	50	0.678571	28	FALSE	mRNA29723	missense_variant	Ybx1
JAHWTM020000232.1	237104	G	A	0.818182	44	0.558824	34	FALSE	mRNA10186	missense_variant	KIR3DL1
CM056415.1	48565886	T	G	0.814815	54	0.307692	26	FALSE	mRNA05515	missense_variant	CDH12
JAHWTM020000196.1	296718	A	G	0.809524	42	0.894737	38	FALSE	mRNA30607	missense_variant	MAGEA10
CM056407.1	65927170	T	C	0.807692	52	0.857143	28	FALSE	mRNA28137	missense_variant	Abcc4
JAHWTM020000092.1	53127	C	T	0.804348	46	0.5	26	FALSE	mRNA02563	missense_variant	PRG3
JAHWTM020009587.1	478	G	A	0.8	40	0.65625	32	FALSE	mRNA13147	missense_variant	RATAG00000020661
CM056430.1	22367975	T	C	0.796296	54	0.805556	36	FALSE	mRNA16015	missense_variant	PUS3
JAHWTM020009782.1	306	C	G	0.795455	44	0.705882	34	FALSE	mRNA30725	missense_variant	MAGEA10
JAHWTM020000161.1	78860	C	G	0.795455	44	0.615385	26	FALSE	mRNA30689	missense_variant	EOLA1
JAHWTM020000161.1	78881	T	C	0.795455	44	0.615385	26	FALSE	mRNA30727	stop_lost	RATAG00000028951
JAHWTM020000083.1	2767085	C	T	0.789474	38	0.714286	28	FALSE	mRNA09964	missense_variant	PAXIP1
CM056412.1	7630282	G	A	0.788462	52	0.447368	38	FALSE	mRNA31674	missense_variant	RATAG00000031363
JAHWTM020000211.1	347857	A	G	0.788462	52	0.5	34	FALSE	mRNA31681	missense_variant	RATAG00000031370
JAHWTM020000211.1	347864	T	G	0.788462	52	0.5	36	FALSE	mRNA31681	missense_variant	RATAG00000031370
JAHWTM020000211.1	347936	C	A	0.788462	52	0.472222	36	FALSE	mRNA31681	missense_variant	RATAG00000031370
CM056411.1	30089858	G	C	0.785714	56	0.433333	30	FALSE	mRNA02047	missense_variant	GVINP1
JAHWTM020000161.1	78841	G	A	0.785714	42	0.692308	26	FALSE	mRNA30689	missense_variant	EOLA1
JAHWTM020000211.1	347893	G	A	0.785714	56	0.5	36	FALSE	mRNA31681	missense_variant	RATAG00000031370
JAHWTM020000211.1	347905	A	T	0.785714	56	0.472222	36	FALSE	mRNA31681	missense_variant	RATAG00000031370
CM056404.1	91047967	C	T	0.782609	46	0.692308	26	FALSE	mRNA24068	missense_variant	RATAG00000005094
JAHWTM020000211.1	347957	A	G	0.777778	54	0.5	38	FALSE	mRNA31681	missense_variant	RATAG00000031370
JAHWTM020002546.1	5172	G	A	0.777778	54	0.522727	44	FALSE	mRNA31671	missense_variant	RATAG00000031360
CM056407.1	9495704	C	T	0.772727	44	0.692308	26	FALSE	mRNA27759	missense_variant	SUGT1
JAHWTM020000211.1	347821	C	G	0.770833	48	0.5	34	FALSE	mRNA31681	missense_variant	RATAG00000031370
JAHWTM020000211.1	346724	G	C	0.769231	52	0.5	30	FALSE	mRNA03997	missense_variant	RATAG00000012600
CM056429.1	20475200	C	T	0.767857	56	0.857143	28	FALSE	mRNA17849	missense_variant	OR2H2
JAHWTM020010856.1	233	G	T	0.763158	38	0.586957	46	FALSE	mRNA01327	missense_variant	RATAG00000001354
JAHWTM020010856.1	289	G	A	0.76	50	0.5	48	FALSE	mRNA01327	missense_variant	RATAG00000001354
CM056401.1	20172601	A	G	0.759259	54	0.566667	30	FALSE	mRNA09265	missense_variant	ABCB1
CM056411.1	516056	G	A	0.759259	54	0.678571	28	FALSE	mRNA02492	missense_variant	OR4A15
CM056429.1	20475194	G	A	0.759259	54	0.846154	26	FALSE	mRNA17849	missense_variant	OR2H2
JAHWTM020000076.1	2306360	G	A	0.759259	54	0.307692	26	FALSE	mRNA03175	missense_variant	VPS16
JAHWTM020000241.1	145943	G	C	0.759259	54	0.571429	28	FALSE	mRNA10206	missense_variant	LILRB3
JAHWTM020009782.1	454	A	G	0.75	36	0.607143	28	FALSE	mRNA30725	missense_variant	MAGEA10
JAHWTM020000113.1	278371	T	G	0.75	56	0.736842	38	FALSE	mRNA07344	missense_variant	RATAG00000015877
JAHWTM020000292.1	46632	A	G	0.75	52	0.794118	34	FALSE	mRNA20550	missense_variant	RATAG00000026410
JAHWTM020000253.1	212143	T	G	0.74	50	0.392857	28	FALSE	mRNA27708	missense_variant	SCART1
CM056405.1	69378150	C	T	0.730769	52	0.5	30	FALSE	mRNA26382	missense_variant	SYNE2
CM056406.1	53500731	A	G	0.722222	54	0.961538	26	FALSE	mRNA27159	missense_variant	TNKS2
CM056427.1	7409550	G	C	0.722222	54	0.40625	32	FALSE	mRNA18276	missense_variant	SORD
CM056430.1	20042071	C	T	0.722222	54	1	26	FALSE	mRNA15935	missense_variant	TMEM225
JAHWTM020000211.1	346792	T	C	0.722222	36	0.611111	36	FALSE	mRNA03997	missense_variant	RATAG00000012600
JAHWTM020000065.1	1180700	G	A	0.722222	54	0.766667	30	FALSE	mRNA18586	missense_variant	MRNIP
CM056423.1	14870398	G	C	0.72	50	0.923077	26	FALSE	mRNA21297	missense_variant	AFP
CM056429.1	20589704	G	T	0.72	50	0.5	40	FALSE	mRNA17858	missense_variant	OR2B3
JAHWTM020000050.1	4226387	T	G	0.71875	32	0.5	40	FALSE	mRNA31713	missense_variant	YBX1
CM056427.1	7409574	G	A	0.711538	52	0.40625	32	FALSE	mRNA18276	missense_variant	SORD
JAHWTM020000196.1	297284	C	T	0.711538	52	0.916667	36	FALSE	mRNA30614	missense_variant	RATAG00000030467
CM056431.1	6455559	G	C	0.708333	48	1	26	FALSE	mRNA22767	missense_variant	Taar6
CM056429.1	20589719	A	G	0.704545	44	0.5	40	FALSE	mRNA17858	missense_variant	OR2B3
JAHWTM020000161.1	78949	A	G	0.7	40	0.5	30	FALSE	mRNA30689	missense_variant	EOLA1
CM056412.1	33653081	C	T	0.696429	56	0.428571	28	FALSE	mRNA04304	missense_variant	FADS2
CM056419.1	27856319	G	C	0.696429	56	0.5	38	FALSE	mRNA12491	missense_variant	RATAG00000020004
JAHWTM020000107.1	2339713	C	T	0.694444	36	0	26	FALSE	mRNA15012	missense_variant	NDUFA6
CM056408.1	29789249	A	C	0.692308	52	0.576923	26	FALSE	mRNA02919	missense_variant	CUBN
CM056407.1	65946516	C	G	0.685185	54	0.764706	34	FALSE	mRNA28137	missense_variant	Abcc4
JAHWTM020000094.1	1215222	C	T	0.685185	54	0.535714	28	FALSE	mRNA30453	missense_variant	USP26
CM056429.1	39881923	G	A	0.684211	38	0.428571	28	FALSE	mRNA18159	missense_variant	CDYL
CM056414.1	49760209	A	G	0.681818	44	0.55	40	FALSE	mRNA06015	missense_variant	Clip1
JAHWTM020000136.1	1431135	A	C	0.681818	44	0.642857	28	FALSE	mRNA10040	missense_variant	SIGLEC8
CM056403.1	29600852	C	T	0.68	50	0.5	40	FALSE	mRNA19770	missense_variant	PCDHA2
CM056403.1	29600861	C	T	0.68	50	0.5	38	FALSE	mRNA19770	missense_variant	PCDHA2
CM056411.1	30669332	G	T	0.68	50	0.0357143	28	FALSE	mRNA02028	missense_variant	NLRP14
CM056410.1	59096580	A	G	0.678571	56	0	26	FALSE	mRNA29112	missense_variant	CENPF
CM056416.1	694773	T	C	0.678571	56	0.384615	26	FALSE	mRNA07710	missense_variant	DDX60
CM056429.1	20493167	T	C	0.673913	46	0.7	30	FALSE	mRNA17850	missense_variant	OR2B3
JAHWTM020000255.1	49225	G	T	0.673913	46	0.535714	28	FALSE	mRNA10202	missense_variant	LILRA6
CM056402.1	40761898	T	A	0.673077	52	0	36	FALSE	mRNA00827	missense_variant	Gbp7
CM056417.1	34952055	A	G	0.673077	52	0.846154	26	FALSE	mRNA10953	missense_variant	PHLPP2
JAHWTM020000269.1	42973	G	C	0.673077	52	0.7	30	FALSE	mRNA22431	missense_variant	RATAG00000028256
CM056401.1	57666854	C	T	0.666667	42	0	26	FALSE	mRNA09537	missense_variant	ADAM22
CM056402.1	40759723	C	T	0.666667	54	0.3	30	FALSE	mRNA00827	missense_variant	Gbp7
CM056407.1	67515058	A	C	0.666667	54	0.5	30	FALSE	mRNA28156	missense_variant	ABCC4
CM056430.1	19564334	G	A	0.666667	54	0.4	30	FALSE	mRNA15917	missense_variant	SAA1
JAHWTM020000094.1	1214543	T	C	0.666667	54	0.6	30	FALSE	mRNA30477	missense_variant	USP26
JAHWTM020000039.1	1323505	T	C	0.666667	30	0.923077	26	FALSE	mRNA29723	missense_variant	Ybx1
JAHWTM020000094.1	1215640	C	T	0.660714	56	0.53125	32	FALSE	mRNA30453	missense_variant	USP26
JAHWTM020000044.1	646782	A	G	0.660714	56	0.769231	26	FALSE	mRNA06774	missense_variant	FAN1
JAHWTM020000055.1	5157951	G	A	0.660714	56	0.730769	26	FALSE	mRNA13006	missense_variant	RATAG00000020520
CM056403.1	3508652	C	T	0.66	50	0.285714	28	FALSE	mRNA19326	missense_variant	MDM4
JAHWTM020000125.1	1383332	G	A	0.659091	44	0.529412	34	FALSE	mRNA29418	missense_variant	RATAG00000029296
CM056429.1	20589593	C	A	0.65625	32	0.5	44	FALSE	mRNA17858	missense_variant	OR2B3
CM056413.1	20352232	T	C	0.653846	52	1	32	FALSE	mRNA06917	missense_variant	RATAG00000015457
CM056403.1	29587182	A	G	0.652174	46	0.461538	26	FALSE	mRNA19770	missense_variant&splice_region_variant	PCDHA2
CM056402.1	40763619	A	G	0.648148	54	0.65625	32	FALSE	mRNA00827	missense_variant	Gbp7
CM056402.1	40834301	C	T	0.648148	54	0.384615	26	FALSE	mRNA00829	missense_variant	Gbp7
JAHWTM020000050.1	4226361	T	C	0.647059	34	0.5	42	FALSE	mRNA31713	missense_variant	YBX1
CM056402.1	40759507	A	G	0.645833	48	0.384615	26	FALSE	mRNA00827	missense_variant	Gbp7
JAHWTM020000125.1	1383269	G	A	0.645833	48	0.588235	34	FALSE	mRNA29418	missense_variant	RATAG00000029296
CM056411.1	92681	T	G	0.642857	42	0.555556	36	FALSE	mRNA02512	missense_variant	OR5W2
JAHWTM020000135.1	508181	A	C	0.642857	42	0.576923	26	FALSE	mRNA09015	missense_variant	RATAG00000017535
JAHWTM020000049.1	13821	A	C	0.642857	42	0.538462	26	FALSE	mRNA22256	missense_variant	Ctf2
JAHWTM020000049.1	13826	G	T	0.642857	42	0.535714	28	FALSE	mRNA22256	missense_variant	Ctf2
CM056420.1	14367449	G	T	0.64	50	0.571429	28	FALSE	mRNA15683	missense_variant	APOL3
JAHWTM020010135.1	904	G	A	0.64	50	0.576923	26	FALSE	mRNA15685	missense_variant	APOL3
CM056411.1	92486	G	C	0.636364	44	0.571429	42	FALSE	mRNA02512	missense_variant	OR5W2
CM056407.1	67066446	C	T	0.634615	52	0.615385	26	FALSE	mRNA28153	missense_variant	ABCC4
JAHWTM020000232.1	236983	G	A	0.634615	52	0.5	32	FALSE	mRNA10186	missense_variant	KIR3DL1
CM056408.1	10266965	A	G	0.633333	30	0.638889	36	FALSE	mRNA31964	missense_variant	ANKRD26
CM056416.1	20570999	G	T	0.631579	38	0.5	38	FALSE	mRNA07898	missense_variant	IFNB2
CM056401.1	58278692	C	G	0.62963	54	0.461538	26	FALSE	mRNA09541	missense_variant&splice_region_variant	RATAG00000002091
JAHWTM020000232.1	237098	A	G	0.62963	54	0.4375	32	FALSE	mRNA10186	missense_variant	KIR3DL1
CM056411.1	167371	A	G	0.625	48	0.956522	46	FALSE	mRNA02498	missense_variant	OR5D13
JAHWTM020000071.1	3873449	A	G	0.625	48	0.605263	38	FALSE	mRNA16054	missense_variant	RATAG00000023541
JAHWTM020003500.1	2756	C	A	0.625	40	0.692308	26	FALSE	mRNA31705	missense_variant	RATAG00000031392
JAHWTM020006711.1	1422	G	A	0.625	56	0	32	FALSE	mRNA15545	missense_variant	Olfr12
JAHWTM020006711.1	1457	G	A	0.625	56	0.558824	34	FALSE	mRNA15545	missense_variant	Olfr12
JAHWTM020006711.1	1461	C	T	0.625	56	0.911765	34	FALSE	mRNA15545	missense_variant	Olfr12
JAHWTM020000057.1	3743299	T	C	0.625	56	0.538462	26	FALSE	mRNA26481	missense_variant	YWHAZ
CM056408.1	53105991	T	C	0.619048	42	0.538462	26	FALSE	mRNA03732	missense_variant	RATAG00000012345
CM056411.1	30390235	G	T	0.619048	42	0.607143	28	FALSE	mRNA02034	missense_variant	Olfr6
CM056421.1	49231982	G	C	0.619048	42	0.46875	32	FALSE	mRNA13127	missense_variant	RATAG00000020640
JAHWTM020000140.1	1277931	T	C	0.619048	42	0.96875	32	FALSE	mRNA21490	missense_variant	MAN2B2
JAHWTM020000504.1	7403	G	T	0.619048	42	0.5	30	FALSE	mRNA25813	missense_variant	TRAV22
JAHWTM020000046.1	6037518	T	C	0.617647	34	0.676471	34	FALSE	mRNA30019	missense_variant	RATAG00000029886
CM056407.1	14893784	A	G	0.613636	44	0.0357143	28	FALSE	mRNA27817	missense_variant	LRCH1
CM056405.1	52413148	A	G	0.611111	54	0	28	FALSE	mRNA07464	missense_variant	PPA2
CM056407.1	67363460	T	C	0.611111	36	0.714286	28	FALSE	mRNA28156	missense_variant	ABCC4
JAHWTM020000070.1	1421522	A	G	0.611111	54	0.428571	28	FALSE	mRNA18882	missense_variant	RATAG00000002885
JAHWTM020000234.1	185221	G	A	0.611111	36	0	26	FALSE	mRNA21770	missense_variant	CHTF18
JAHWTM020006711.1	1343	C	T	0.611111	54	0.321429	28	FALSE	mRNA15545	missense_variant	Olfr12
CM056408.1	53105973	A	G	0.608696	46	0.535714	28	FALSE	mRNA03732	missense_variant	RATAG00000012345
CM056421.1	27405936	C	T	0.6	50	0.833333	36	FALSE	mRNA13270	missense_variant	ZUP1
CM056435.1	7025299	G	C	0.6	30	0.638889	36	FALSE	mRNA29673	missense_variant	FTH1
JAHWTM020000046.1	6037681	T	C	0.6	30	0.666667	36	FALSE	mRNA30019	missense_variant	RATAG00000029886
JAHWTM020000135.1	505456	C	T	0.596154	52	0.0384615	26	FALSE	mRNA09014	missense_variant	RATAG00000017534
JAHWTM020000195.1	447410	T	G	0.596154	52	0.642857	28	FALSE	mRNA25806_circ	missense_variant	#N/A
CM056402.1	73363672	C	T	0.592593	54	0	28	FALSE	mRNA01015	missense_variant	C8B
CM056416.1	24499366	C	T	0.592593	54	0.178571	28	FALSE	mRNA07917	missense_variant	COX6C
CM056431.1	6455716	G	T	0.590909	44	0.666667	30	FALSE	mRNA22767	missense_variant	Taar6
CM056421.1	27405810	T	C	0.589286	56	0.85	40	FALSE	mRNA13270	missense_variant	ZUP1
CM056407.1	67544764	A	G	0.588235	34	0.428571	28	FALSE	mRNA28156	missense_variant	ABCC4
JAHWTM020000071.1	362776	G	A	0.588235	34	0.769231	26	FALSE	mRNA29213	missense_variant	ARL14EPL
JAHWTM020000255.1	197331	T	C	0.586957	46	0.846154	26	FALSE	mRNA10187	missense_variant	KIR3DX1
CM056429.1	22668843	G	A	0.583333	36	0	28	FALSE	mRNA17963	missense_variant	SLC17A3
JAHWTM020000109.1	1655401	G	C	0.583333	48	0.611111	36	FALSE	mRNA10109	missense_variant	SLC7A3
JAHWTM020003634.1	1663	G	A	0.583333	36	0.53125	32	FALSE	mRNA30631	missense_variant	HSFX3
CM056401.1	82244988	A	G	0.58	50	0.653846	26	FALSE	mRNA09734	missense_variant	AGBL3
CM056420.1	14342759	T	C	0.58	50	0.5	26	FALSE	mRNA15695	missense_variant	APOL3
JAHWTM020000255.1	197294	A	C	0.58	50	1	38	FALSE	mRNA10187	missense_variant	KIR3DX1
CM056407.1	67200404	A	G	0.576923	52	0.461538	26	FALSE	mRNA28158	missense_variant	GDI2
CM056411.1	266051	C	T	0.576923	52	0.884615	26	FALSE	mRNA02496	missense_variant	OR4C46
CM056412.1	7653016	C	T	0.576923	52	0.705882	34	FALSE	mRNA31678	missense_variant	RATAG00000031367
CM056429.1	25547653	C	T	0.576923	52	0	30	FALSE	mRNA17993	missense_variant	PRP1
JAHWTM020000255.1	197271	G	A	0.574074	54	0.5	34	FALSE	mRNA10187	missense_variant	KIR3DX1
JAHWTM020000051.1	940238	G	T	0.574074	54	0.153846	26	FALSE	mRNA04782	missense_variant	PDE1A
CM056406.1	56533949	C	T	0.571429	42	0.529412	34	FALSE	mRNA27192	missense_variant	CYP2C9
JAHWTM020000049.1	13839	A	G	0.571429	42	0.5	26	FALSE	mRNA22255	missense_variant	Ctf2
JAHWTM020003634.1	1727	A	G	0.566667	30	0.558824	34	FALSE	mRNA30631	missense_variant	HSFX3
JAHWTM020000048.1	279160	G	C	0.566667	30	0.5	34	FALSE	mRNA17295	missense_variant	KHDRBS2
CM056406.1	56533946	A	C	0.565217	46	0.53125	32	FALSE	mRNA27196	missense_variant	CYP2C18
CM056418.1	17245088	G	A	0.565217	46	0.323529	34	FALSE	mRNA07444	missense_variant	RATAG00000015976
JAHWTM020000222.1	75801	C	T	0.565217	46	0.692308	26	FALSE	mRNA30722	missense_variant&splice_region_variant	HSFX3
CM056408.1	10216366	C	A	0.5625	48	0.423077	26	FALSE	mRNA32062	missense_variant	RATAG00000031731
CM056410.1	1261095	A	C	0.5625	48	0.692308	26	FALSE	mRNA28492	missense_variant	GNPAT
JAHWTM020000140.1	1256830	A	T	0.5625	48	0.423077	26	FALSE	mRNA21490	missense_variant	MAN2B2
CM056411.1	491764	C	T	0.56	50	0.53125	32	FALSE	mRNA02493	missense_variant	Olfr140
CM056411.1	30089393	T	G	0.56	50	0.529412	34	FALSE	mRNA02047	missense_variant	GVINP1
JAHWTM020000079.1	2925315	T	C	0.56	50	0.615385	26	FALSE	mRNA11918	missense_variant	OR3A2
JAHWTM020000196.1	296849	T	G	0.56	50	0.578947	38	FALSE	mRNA30607	missense_variant	MAGEA10
JAHWTM020006711.1	954	A	G	0.56	50	0.466667	30	FALSE	mRNA15545	missense_variant	Olfr12
JAHWTM020000780.1	17393	A	G	0.56	50	0.558824	34	FALSE	mRNA15547	missense_variant	OR9K2
CM056435.1	4186484	T	C	0.558824	34	0.5625	32	FALSE	mRNA29649	stop_lost	Rlim
CM056435.1	4186498	T	A	0.558824	34	0.53125	32	FALSE	mRNA29649	stop_gained	Rlim
JAHWTM020003634.1	1867	C	G	0.558824	34	0.5	34	FALSE	mRNA30631	missense_variant	HSFX3
JAHWTM020000733.1	10942	G	C	0.558824	34	0.285714	28	FALSE	mRNA25807	missense_variant	TRAV21
CM056423.1	37618362	T	C	0.557692	52	0.5	26	FALSE	mRNA21485	missense_variant	MAN2B2
JAHWTM020000136.1	1084643	G	A	0.557692	52	0.730769	26	FALSE	mRNA10067	missense_variant	SIGLEC5
CM056418.1	39233698	T	G	0.555556	54	0.525	40	FALSE	mRNA07592	missense_variant	SLC34A2
CM056430.1	22379386	T	A	0.555556	54	0.657895	38	FALSE	mRNA16018	missense_variant	RBM22
CM056407.1	65927209	G	A	0.553571	56	0.0625	32	FALSE	mRNA28137	missense_variant	Abcc4
CM056410.1	45052390	A	G	0.553571	56	0.59375	32	FALSE	mRNA28977	missense_variant	PRAMEF27
CM056414.1	49719202	G	A	0.553571	56	0.5	32	FALSE	mRNA06024	missense_variant	Clip1
CM056416.1	20571244	G	A	0.552632	38	0.473684	38	FALSE	mRNA07898	missense_variant	IFNB2
CM056418.1	17231822	T	C	0.552632	38	0.547619	42	FALSE	mRNA07471	missense_variant	TMA16
JAHWTM020003634.1	1818	G	T	0.552632	38	0.5	32	FALSE	mRNA30631	missense_variant	HSFX3
JAHWTM020000039.1	1323866	T	C	0.552632	38	0.5625	32	FALSE	mRNA29725	missense_variant	YBX3
JAHWTM020000049.1	13840	T	A	0.55	40	0.5	26	FALSE	mRNA22256	missense_variant	Ctf2
CM056410.1	29882937	T	C	0.547619	42	0.653846	26	FALSE	mRNA32312	missense_variant	FMO1
CM056418.1	17231827	A	G	0.547619	42	0.52381	42	FALSE	mRNA07471	missense_variant	TMA16
JAHWTM020006711.1	999	A	G	0.545455	44	0.538462	26	FALSE	mRNA15545	missense_variant	Olfr12
CM056407.1	47929279	C	T	0.541667	48	0.666667	30	FALSE	mRNA28079	missense_variant	LMO7
CM056410.1	1260893	G	C	0.541667	48	0.694444	36	FALSE	mRNA28492	missense_variant	GNPAT
CM056410.1	1261163	G	T	0.541667	48	0.653846	26	FALSE	mRNA28492	missense_variant	GNPAT
JAHWTM020000251.1	164022	C	T	0.541667	48	0.575	40	FALSE	mRNA25822	missense_variant	TRAV14DV4
CM056410.1	1259638	A	G	0.54	50	0.71875	32	FALSE	mRNA28487	missense_variant	GNPAT
CM056410.1	1259949	G	A	0.54	50	0.535714	28	FALSE	mRNA28487	missense_variant	GNPAT
CM056432.1	25854495	G	A	0.54	50	0	26	FALSE	mRNA20483	missense_variant	FKTN
JAHWTM020000116.1	2014155	G	C	0.54	50	0.342105	38	FALSE	mRNA26803	missense_variant	PIGN
JAHWTM020004873.1	1862	G	C	0.54	50	0.538462	26	FALSE	mRNA31181	missense_variant	LEG1
CM056414.1	49719195	G	A	0.538462	52	0.52381	42	FALSE	mRNA06015	missense_variant	Clip1
CM056414.1	49719249	G	A	0.538462	52	0.525	40	FALSE	mRNA06015	missense_variant	Clip1
CM056422.1	39865855	C	T	0.538462	52	0	28	FALSE	mRNA13803	missense_variant	AFG3L2
JAHWTM020000127.1	1163636	G	C	0.538462	52	0.464286	28	FALSE	mRNA02540	missense_variant	FADS2B
CM056401.1	90159835	T	C	0.537037	54	0.764706	34	FALSE	mRNA09865	missense_variant	OR2A1
CM056401.1	90159893	A	C	0.537037	54	0.766667	30	FALSE	mRNA09864	missense_variant	OR2A1
CM056407.1	65932105	G	C	0.537037	54	0.5	30	FALSE	mRNA28137	missense_variant	Abcc4
CM056420.1	14330042	A	G	0.537037	54	0.555556	36	FALSE	mRNA15683	missense_variant	APOL3
JAHWTM020000089.1	391850	T	C	0.537037	54	0.5	32	FALSE	mRNA16856	missense_variant	KRT6A
JAHWTM020000251.1	164036	A	C	0.537037	54	0.529412	34	FALSE	mRNA25822	missense_variant	TRAV14DV4
JAHWTM020000251.1	164044	G	C	0.537037	54	0.5	30	FALSE	mRNA25822	missense_variant	TRAV14DV4
JAHWTM020000251.1	164046	C	T	0.537037	54	0.558824	34	FALSE	mRNA25822	missense_variant	TRAV14DV4
JAHWTM020000251.1	164049	C	T	0.537037	54	0.558824	34	FALSE	mRNA25822	missense_variant	TRAV14DV4
CM056403.1	30053537	C	G	0.535714	56	0.466667	30	FALSE	mRNA19777	missense_variant	PCDHGA1
CM056403.1	30053633	C	T	0.535714	56	0.5	42	FALSE	mRNA19777	missense_variant	PCDHGA1
CM056406.1	81419794	A	G	0.535714	56	0.53125	32	FALSE	mRNA27509	missense_variant	DMBT1
CM056406.1	81419795	A	C	0.535714	56	0.5625	32	FALSE	mRNA27509	missense_variant	DMBT1
CM056414.1	49719241	G	A	0.535714	56	0.5	40	FALSE	mRNA06024	missense_variant	Clip1
CM056414.1	49735124	T	C	0.535714	56	0.5	32	FALSE	mRNA06024	missense_variant	Clip1
JAHWTM020000087.1	2424411	G	A	0.535714	56	0.5	30	FALSE	mRNA29478	missense_variant	RATAG00000029354
CM056435.1	4186501	C	G	0.533333	30	0.53125	32	FALSE	mRNA29647	missense_variant	Rlim
JAHWTM020000255.1	147588	G	A	0.533333	30	0.638889	36	FALSE	mRNA10188	missense_variant	KIR3DX1
JAHWTM020005108.1	1440	C	T	0.53125	32	0.65625	32	FALSE	mRNA01493	missense_variant	MROH2A
JAHWTM020000039.1	1323415	T	A	0.53125	32	1	28	FALSE	mRNA29725	missense_variant	YBX3
JAHWTM020000039.1	1323890	A	G	0.53125	32	0.611111	36	FALSE	mRNA29725	missense_variant	YBX3
CM056411.1	17098674	T	G	0.529412	34	0.607143	28	FALSE	mRNA02309	missense_variant	ARL14EP
CM056429.1	20589659	G	C	0.529412	34	0.5	44	FALSE	mRNA17858	missense_variant	OR2B3
CM056435.1	4186526	A	T	0.529412	34	0.529412	34	FALSE	mRNA29651	stop_lost	Rlim
CM056435.1	4186804	T	G	0.529412	34	0.576923	26	FALSE	mRNA29651	missense_variant	Rlim
JAHWTM020000039.1	1323835	T	G	0.529412	34	0.617647	34	FALSE	mRNA29723	missense_variant	Ybx1
CM056402.1	77353727	A	G	0.527778	36	0.466667	30	FALSE	mRNA01079	missense_variant	ECHDC2
CM056416.1	20099209	C	T	0.527778	36	0.5	36	FALSE	mRNA07866	missense_variant	IFNW1
CM056435.1	4185224	T	A	0.527778	36	0.588235	34	FALSE	mRNA29657	stop_gained	Rlim
JAHWTM020000113.1	2229237	C	T	0.527778	36	0.138889	36	FALSE	mRNA07334	missense_variant	RATAG00000015868
JAHWTM020000048.1	279179	G	A	0.527778	36	0.55	40	FALSE	mRNA17295	missense_variant	KHDRBS2
CM056402.1	77353729	C	T	0.526316	38	0.5	28	FALSE	mRNA01079	missense_variant	ECHDC2
JAHWTM020000039.1	1323805	A	G	0.526316	38	0.647059	34	FALSE	mRNA29723	missense_variant	Ybx1
JAHWTM020000039.1	1323821	G	A	0.526316	38	0.617647	34	FALSE	mRNA29725	missense_variant	YBX3
JAHWTM020000039.1	1323859	T	C	0.526316	38	0.5625	32	FALSE	mRNA29723	missense_variant	Ybx1
JAHWTM020000039.1	1323860	G	C	0.526316	38	0.5625	32	FALSE	mRNA29723	stop_gained	Ybx1
JAHWTM020000048.1	279194	A	C	0.526316	38	0.525	40	FALSE	mRNA17295	missense_variant	KHDRBS2
JAHWTM020000222.1	75617	T	A	0.525	40	0.266667	30	FALSE	mRNA30722	missense_variant	HSFX3
JAHWTM020000039.1	1323858	C	T	0.525	40	0.558824	34	FALSE	mRNA29725	missense_variant	YBX3
JAHWTM020000046.1	5973725	T	G	0.525	40	0.6	30	FALSE	mRNA30018	missense_variant	RATAG00000029885
CM056413.1	20352043	C	A	0.52381	42	0.527778	36	FALSE	mRNA06917	missense_variant	RATAG00000015457
JAHWTM020000083.1	2781103	C	T	0.52381	42	0.5	38	FALSE	mRNA09964	missense_variant	PAXIP1
JAHWTM020000241.1	146204	T	C	0.52381	42	0.558824	34	FALSE	mRNA10206	missense_variant	LILRB3
JAHWTM020000117.1	1591435	A	G	0.522727	44	0.705882	34	FALSE	mRNA26681	missense_variant	RALGDS
CM056421.1	27064804	C	T	0.521739	46	0.5	34	FALSE	mRNA13275	missense_variant	KHDC3L
CM056430.1	101420	A	G	0.521739	46	0.576923	26	FALSE	mRNA15778	missense_variant	RATAG00000023271
JAHWTM020000039.1	4144979	G	A	0.521739	46	0.633333	30	FALSE	mRNA29758	missense_variant	Ybx3
JAHWTM020000039.1	4144981	G	C	0.521739	46	0.676471	34	FALSE	mRNA29758	missense_variant	Ybx3
CM056408.1	23552026	C	T	0.520833	48	0	26	FALSE	mRNA02867	missense_variant	KIAA1217
CM056410.1	1259904	G	A	0.520833	48	0	34	FALSE	mRNA28487	missense_variant	GNPAT
CM056410.1	1260090	C	T	0.520833	48	0	34	FALSE	mRNA28487	missense_variant	GNPAT
CM056419.1	27846107	A	C	0.520833	48	0	26	FALSE	mRNA12492	missense_variant	RATAG00000020005
JAHWTM020000508.1	8932	C	T	0.520833	48	0.633333	30	FALSE	mRNA25809	missense_variant	TRAV13-1
JAHWTM020000039.1	971314	T	C	0.520833	48	0.5	28	FALSE	mRNA29777	missense_variant	SPIN2B
CM056410.1	1260001	T	C	0.52	50	0	32	FALSE	mRNA28487	missense_variant	GNPAT
JAHWTM020000094.1	1214185	T	C	0.52	50	0.535714	28	FALSE	mRNA30453	missense_variant	USP26
JAHWTM020000039.1	1323770	A	T	0.52	50	0.566667	30	FALSE	mRNA29723	stop_gained	Ybx1
JAHWTM020000039.1	4144968	A	G	0.52	50	0.65625	32	FALSE	mRNA29758	missense_variant	Ybx3
JAHWTM020000044.1	4049379	A	G	0.52	50	0.153846	26	FALSE	mRNA06818	missense_variant	HYKK
CM056403.1	66048070	A	T	0.519231	52	0.615385	26	FALSE	mRNA20043	missense_variant	ADGRV1
CM056407.1	65927162	G	A	0.519231	52	0.464286	28	FALSE	mRNA28137	missense_variant	Abcc4
CM056408.1	10216465	G	C	0.519231	52	0.466667	30	FALSE	mRNA32062	missense_variant&splice_region_variant	RATAG00000031731
CM056410.1	1259650	G	T	0.519231	52	0	34	FALSE	mRNA28487	missense_variant	GNPAT
CM056410.1	1260069	G	C	0.519231	52	0	30	FALSE	mRNA28487	missense_variant	GNPAT
CM056410.1	1260379	G	A	0.519231	52	0	32	FALSE	mRNA28492	missense_variant	GNPAT
CM056412.1	7808745	G	A	0.519231	52	0.421053	38	FALSE	mRNA04079	missense_variant	PCNP
CM056429.1	19749912	A	C	0.519231	52	0.941176	34	FALSE	mRNA17815	missense_variant	RATAG00000025276
CM056430.1	22371771	A	G	0.519231	52	0.8	30	FALSE	mRNA16016	missense_variant	HYLS1
JAHWTM020000094.1	438196	A	G	0.519231	52	0.527778	36	FALSE	mRNA32674	missense_variant	H2AB2
JAHWTM020000094.1	438244	A	G	0.519231	52	0.533333	30	FALSE	mRNA32674	missense_variant	H2AB2
JAHWTM020000117.1	1788426	C	T	0.519231	52	0.5	32	FALSE	mRNA31967	missense_variant	RATAG00000031640
JAHWTM020000046.1	5973692	T	C	0.519231	52	0.558824	34	FALSE	mRNA30018	missense_variant	RATAG00000029885
CM056408.1	10490423	A	C	0.518519	54	0.521739	46	FALSE	mRNA02739	missense_variant	ANKRD26
CM056410.1	1259774	C	G	0.518519	54	0	28	FALSE	mRNA28487	missense_variant	GNPAT
CM056410.1	1260862	T	G	0.518519	54	0	32	FALSE	mRNA28492	missense_variant	GNPAT
CM056411.1	48128011	T	C	0.518519	54	0	30	FALSE	mRNA01686	missense_variant	FAM76B
CM056414.1	49735138	C	G	0.518519	54	0.5	32	FALSE	mRNA06015	missense_variant	Clip1
CM056423.1	28422523	T	C	0.518519	54	0.115385	26	FALSE	mRNA21424	missense_variant	WFS1
CM056430.1	19562373	C	T	0.518519	54	0.461538	26	FALSE	mRNA15917	missense_variant	SAA1
JAHWTM020000094.1	438238	C	T	0.518519	54	0.5	32	FALSE	mRNA32674	missense_variant	H2AB2
JAHWTM020000136.1	1177775	G	A	0.518519	54	0.5	28	FALSE	mRNA10060	missense_variant	SIGLEC8
JAHWTM020000039.1	7013461	C	A	0.518519	54	0.0714286	28	FALSE	mRNA29722	missense_variant	MAOA
CM056404.1	42928113	T	G	0.517857	56	0.5	36	FALSE	mRNA23586	missense_variant	RATAG00000004618
CM056430.1	22371996	T	G	0.517857	56	0.75	28	FALSE	mRNA16016	missense_variant	HYLS1
CM056430.1	22372061	T	C	0.517857	56	0.705882	34	FALSE	mRNA16016	missense_variant	HYLS1
CM056432.1	38618774	T	C	0.517857	56	0	26	FALSE	mRNA20601	missense_variant	RATAG00000026462
JAHWTM020000055.1	6103224	G	A	0.517857	56	0	26	FALSE	mRNA12984	missense_variant	RATAG00000020498
CM056401.1	19967046	C	T	0.5	54	0	40	FALSE	mRNA09267	missense_variant	RUNDC3B
CM056401.1	20077774	G	T	0.5	56	0.475	40	FALSE	mRNA09271	splice_acceptor_variant&intron_variant	ABCB1
CM056401.1	20097919	G	A	0.5	56	0.5	32	FALSE	mRNA09265	missense_variant	ABCB1
CM056401.1	20097982	T	C	0.5	56	0.473684	38	FALSE	mRNA09265	missense_variant	ABCB1
CM056401.1	20097992	C	T	0.5	56	0.5	42	FALSE	mRNA09265	missense_variant	ABCB1
CM056401.1	20097995	C	T	0.5	56	0.5	42	FALSE	mRNA09265	missense_variant	ABCB1
CM056401.1	20098018	G	A	0.5	54	0.526316	38	FALSE	mRNA09265	missense_variant	ABCB1
CM056401.1	20098030	A	G	0.5	56	0.5	38	FALSE	mRNA09265	missense_variant	ABCB1
CM056401.1	20098031	G	A	0.5	56	0.5	38	FALSE	mRNA09265	missense_variant	ABCB1
CM056401.1	20098044	C	A	0.5	56	0.5	36	FALSE	mRNA09265	missense_variant	ABCB1
CM056401.1	20098045	A	G	0.5	56	0.5	32	FALSE	mRNA09265	missense_variant	ABCB1
CM056401.1	20098055	G	C	0.5	56	0.5	36	FALSE	mRNA09265	missense_variant	ABCB1
CM056401.1	20098067	T	C	0.5	56	0.5	38	FALSE	mRNA09265	missense_variant	ABCB1
CM056401.1	20098073	A	T	0.5	56	0.5	38	FALSE	mRNA09265	missense_variant	ABCB1
CM056401.1	20113018	C	T	0.5	56	0.5	34	FALSE	mRNA09271	missense_variant	ABCB1
CM056401.1	20113496	T	C	0.5	56	0.5	28	FALSE	mRNA09265	missense_variant	ABCB1
CM056401.1	20113526	G	A	0.5	56	0.5	30	FALSE	mRNA09265	missense_variant	ABCB1
CM056401.1	20113547	A	G	0.5	56	0.285714	28	FALSE	mRNA09265	missense_variant	ABCB1
CM056401.1	20113592	C	G	0.5	54	0.5	38	FALSE	mRNA09265	missense_variant	ABCB1
CM056401.1	20119239	A	T	0.5	56	0	48	FALSE	mRNA09265	missense_variant	ABCB1
CM056401.1	20119269	G	A	0.5	56	0.5	42	FALSE	mRNA09271	missense_variant	ABCB1
CM056401.1	20119273	A	G	0.5	56	0.5	42	FALSE	mRNA09265	missense_variant	ABCB1
CM056401.1	20119305	G	T	0.5	56	0.478261	46	FALSE	mRNA09271	stop_gained	ABCB1
CM056401.1	20119516	G	A	0.5	54	0	44	FALSE	mRNA09265	missense_variant&splice_region_variant	ABCB1
CM056401.1	20119525	A	G	0.5	56	0.5	44	FALSE	mRNA09265	missense_variant	ABCB1
CM056401.1	20133957	C	A	0.5	56	0.0789474	38	FALSE	mRNA09271	missense_variant	ABCB1
CM056401.1	20133987	T	A	0.5	56	0.0526316	38	FALSE	mRNA09271	missense_variant	ABCB1
CM056401.1	20133988	C	T	0.5	56	0.0555556	36	FALSE	mRNA09271	missense_variant	ABCB1
CM056401.1	20133990	G	A	0.5	56	0.555556	36	FALSE	mRNA09271	missense_variant	ABCB1
CM056401.1	20135195	G	A	0.5	56	0.0217391	46	FALSE	mRNA09271	missense_variant	ABCB1
CM056401.1	20135229	G	C	0.5	56	0	44	FALSE	mRNA09271	missense_variant	ABCB1
CM056401.1	20137215	A	G	0.5	52	0.0882353	34	FALSE	mRNA09271	missense_variant	ABCB1
CM056401.1	20167529	A	G	0.5	56	0.307692	26	FALSE	mRNA09265	missense_variant	ABCB1
CM056401.1	20167578	C	T	0.5	56	0.323529	34	FALSE	mRNA09271	missense_variant	ABCB1
CM056401.1	20167648	G	A	0.5	56	0.357143	28	FALSE	mRNA09265	missense_variant	ABCB1
CM056401.1	20171591	G	A	0.5	56	0.166667	36	FALSE	mRNA09271	missense_variant	ABCB1
CM056401.1	88440944	C	T	0.5	56	0.472222	36	FALSE	mRNA09812	missense_variant	MGAM2
CM056401.1	88440951	G	A	0.5	56	0.5	26	FALSE	mRNA09812	missense_variant	MGAM2
CM056401.1	88440953	A	G	0.5	56	0.5	34	FALSE	mRNA09812	missense_variant	MGAM2
CM056401.1	88440962	G	T	0.5	56	0.5	34	FALSE	mRNA09812	missense_variant	MGAM2
CM056401.1	88440975	T	C	0.5	56	0.5	28	FALSE	mRNA09812	missense_variant	MGAM2
CM056401.1	88440987	C	A	0.5	56	0.5	28	FALSE	mRNA09812	missense_variant	MGAM2
CM056401.1	88440992	G	A	0.5	56	0.53125	32	FALSE	mRNA09812	missense_variant	MGAM2
CM056401.1	89085299	T	A	0.5	56	0.475	40	FALSE	mRNA09827	missense_variant	OR9A4
CM056401.1	89085760	A	T	0.5	54	0.361111	36	FALSE	mRNA09827	missense_variant	OR9A4
CM056401.1	89085773	T	C	0.5	56	0.5	40	FALSE	mRNA09827	missense_variant	OR9A4
CM056401.1	89085804	T	G	0.5	56	0.5	40	FALSE	mRNA09827	missense_variant	OR9A4
CM056401.1	89085805	T	C	0.5	56	0.5	38	FALSE	mRNA09827	missense_variant	OR9A4
CM056401.1	89085820	G	A	0.5	54	0.3	30	FALSE	mRNA09827	missense_variant	OR9A4
CM056401.1	89085823	T	C	0.5	46	0.423077	26	FALSE	mRNA09827	missense_variant	OR9A4
CM056401.1	89085851	T	C	0.5	56	0.472222	36	FALSE	mRNA09827	missense_variant	OR9A4
CM056401.1	89085871	G	A	0.5	56	0.5	28	FALSE	mRNA09827	missense_variant	OR9A4
CM056401.1	89085878	C	A	0.5	56	0.5	34	FALSE	mRNA09827	missense_variant	OR9A4
CM056401.1	89085893	T	C	0.5	56	0.5	40	FALSE	mRNA09827	missense_variant	OR9A4
CM056401.1	89085925	G	A	0.5	52	0.447368	38	FALSE	mRNA09827	missense_variant	OR9A4
CM056401.1	90159740	A	G	0.5	56	0.176471	34	FALSE	mRNA09864	missense_variant	OR2A1
CM056401.1	90159753	G	A	0.5	48	0.411765	34	FALSE	mRNA09864	stop_gained	OR2A1
CM056401.1	90159850	C	T	0.5	56	0.470588	34	FALSE	mRNA09865	missense_variant	OR2A1
CM056401.1	90159854	C	T	0.5	56	0.5	32	FALSE	mRNA09864	missense_variant	OR2A1
CM056401.1	90159879	A	G	0.5	56	0.5	28	FALSE	mRNA09864	missense_variant	OR2A1
CM056401.1	90160172	C	T	0.5	56	0.533333	30	FALSE	mRNA09864	missense_variant	OR2A1
CM056401.1	94534891	G	A	0.5	56	0.5	36	FALSE	mRNA09883	missense_variant	ZNF786
CM056401.1	94536053	G	A	0.5	56	0.5	26	FALSE	mRNA09883	missense_variant	ZNF786
CM056401.1	94536172	G	A	0.5	54	0.5	26	FALSE	mRNA09883	missense_variant	ZNF786
CM056402.1	7522837	T	C	0.5	54	0.5	28	FALSE	mRNA29523	missense_variant	ARL14EPL
CM056402.1	7522911	C	G	0.5	44	0.588235	34	FALSE	mRNA29523	missense_variant	ARL14EPL
CM056402.1	7522947	T	A	0.5	52	0.555556	36	FALSE	mRNA29523	missense_variant	ARL14EPL
CM056402.1	7522990	C	T	0.5	56	0.428571	28	FALSE	mRNA29523	missense_variant	ARL14EPL
CM056402.1	7523056	T	C	0.5	50	0.5	44	FALSE	mRNA29523	missense_variant	ARL14EPL
CM056402.1	7523084	C	G	0.5	54	0.470588	34	FALSE	mRNA29523	missense_variant	ARL14EPL
CM056402.1	10755605	C	G	0.5	56	0.5	28	FALSE	mRNA00183	missense_variant	CD1D
CM056402.1	10755631	G	C	0.5	56	0.5	26	FALSE	mRNA00183	missense_variant	CD1D
CM056402.1	10755640	C	A	0.5	56	0.5	26	FALSE	mRNA00183	missense_variant	CD1D
CM056402.1	11258370	C	A	0.5	56	0.384615	26	FALSE	mRNA00190	missense_variant	RPS15A
CM056402.1	11326985	A	G	0.5	56	0.5	36	FALSE	mRNA00193	missense_variant	FCRL1
CM056402.1	11327003	A	G	0.5	56	0.526316	38	FALSE	mRNA00193	missense_variant	FCRL1
CM056402.1	11327004	G	A	0.5	56	0.5	36	FALSE	mRNA00193	missense_variant	FCRL1
CM056402.1	11327016	T	C	0.5	56	0.411765	34	FALSE	mRNA00193	missense_variant	FCRL1
CM056402.1	11327021	G	A	0.5	54	0.416667	36	FALSE	mRNA00193	missense_variant	FCRL1
CM056402.1	11641105	T	C	0.5	54	0.785714	28	FALSE	mRNA00195	missense_variant	FCRL5
CM056402.1	11883845	G	A	0.5	56	0.142857	28	FALSE	mRNA00197	missense_variant	RATAG00000000196
CM056402.1	11883854	C	A	0.5	56	0.133333	30	FALSE	mRNA00197	missense_variant	RATAG00000000196
CM056402.1	11883877	C	T	0.5	56	0.153846	26	FALSE	mRNA00197	missense_variant	RATAG00000000196
CM056402.1	11883878	C	T	0.5	56	0.153846	26	FALSE	mRNA00197	missense_variant	RATAG00000000196
CM056402.1	11889158	A	G	0.5	56	0.423077	26	FALSE	mRNA00197	missense_variant	RATAG00000000196
CM056402.1	11889180	C	G	0.5	56	0.464286	28	FALSE	mRNA00197	missense_variant	RATAG00000000196
CM056402.1	13977711	A	G	0.5	56	0.46875	32	FALSE	mRNA00263	missense_variant	ASH1L
CM056402.1	13977751	G	C	0.5	56	0.4	30	FALSE	mRNA00263	missense_variant	ASH1L
CM056402.1	19810893	G	A	0.5	54	0.466667	30	FALSE	mRNA00633	missense_variant&splice_region_variant	OVGP1
CM056402.1	19810914	G	A	0.5	56	0.5	26	FALSE	mRNA00633	missense_variant	OVGP1
CM056402.1	19811367	G	A	0.5	56	0.266667	30	FALSE	mRNA00633	missense_variant	OVGP1
CM056402.1	19812447	A	G	0.5	56	0.5	42	FALSE	mRNA00633	missense_variant	OVGP1
CM056402.1	19812448	A	G	0.5	56	0.5	40	FALSE	mRNA00633	missense_variant	OVGP1
CM056402.1	19812492	T	G	0.5	56	0.5	36	FALSE	mRNA00633	missense_variant	OVGP1
CM056402.1	19813407	T	G	0.5	56	0.5	38	FALSE	mRNA00633	missense_variant	OVGP1
CM056402.1	19813411	C	G	0.5	56	0.5	40	FALSE	mRNA00633	missense_variant	OVGP1
CM056402.1	19813483	G	T	0.5	56	0.5	28	FALSE	mRNA00633	missense_variant	OVGP1
CM056402.1	19813485	G	A	0.5	56	0.535714	28	FALSE	mRNA00633	missense_variant	OVGP1
CM056402.1	19814145	T	C	0.5	56	0.5	26	FALSE	mRNA00633	missense_variant	OVGP1
CM056402.1	19814204	G	A	0.5	56	0.107143	28	FALSE	mRNA00633	missense_variant	OVGP1
CM056402.1	19815533	T	G	0.5	56	0.5	44	FALSE	mRNA00633	missense_variant	OVGP1
CM056402.1	19815811	A	T	0.5	54	0.321429	28	FALSE	mRNA00633	missense_variant	OVGP1
CM056402.1	19818880	T	G	0.5	56	0.5	38	FALSE	mRNA00633	missense_variant	OVGP1
CM056402.1	19818898	C	A	0.5	56	0.5	34	FALSE	mRNA00633	missense_variant	OVGP1
CM056402.1	19818938	T	C	0.5	56	0.5	32	FALSE	mRNA00633	missense_variant	OVGP1
CM056402.1	19818943	C	G	0.5	56	0.5	28	FALSE	mRNA00633	missense_variant	OVGP1
CM056402.1	19818947	T	C	0.5	56	0.466667	30	FALSE	mRNA00633	missense_variant	OVGP1
CM056402.1	19818949	C	A	0.5	56	0.466667	30	FALSE	mRNA00633	missense_variant	OVGP1
CM056402.1	19818956	T	C	0.5	56	0.526316	38	FALSE	mRNA00633	missense_variant	OVGP1
CM056402.1	19818998	T	C	0.5	56	0.5	32	FALSE	mRNA00633	missense_variant	OVGP1
CM056402.1	19819006	A	G	0.5	56	0.5	34	FALSE	mRNA00633	missense_variant	OVGP1
CM056402.1	19819007	G	T	0.5	56	0.5	34	FALSE	mRNA00633	missense_variant	OVGP1
CM056402.1	19819939	C	G	0.5	56	0.5	28	FALSE	mRNA00633	missense_variant	OVGP1
CM056402.1	19819960	C	G	0.5	56	0.5	30	FALSE	mRNA00633	missense_variant	OVGP1
CM056402.1	19819961	A	G	0.5	56	0.5	28	FALSE	mRNA00633	missense_variant	OVGP1
CM056402.1	19819975	A	G	0.5	56	0.5	32	FALSE	mRNA00633	missense_variant	OVGP1
CM056402.1	19819984	A	G	0.5	56	0.5	32	FALSE	mRNA00633	missense_variant	OVGP1
CM056402.1	19820003	A	C	0.5	56	0.5	30	FALSE	mRNA00633	missense_variant	OVGP1
CM056402.1	19820020	A	T	0.5	56	0.53125	32	FALSE	mRNA00633	missense_variant	OVGP1
CM056402.1	19820024	G	A	0.5	56	0.535714	28	FALSE	mRNA00633	missense_variant	OVGP1
CM056402.1	19820045	A	C	0.5	56	0.533333	30	FALSE	mRNA00633	missense_variant	OVGP1
CM056402.1	19820207	A	G	0.5	56	0.5	28	FALSE	mRNA00633	missense_variant	OVGP1
CM056402.1	19820208	A	T	0.5	56	0.5	30	FALSE	mRNA00633	missense_variant	OVGP1
CM056402.1	19820289	G	C	0.5	56	0.5	36	FALSE	mRNA00633	missense_variant	OVGP1
CM056402.1	19820312	A	T	0.5	56	0.5	36	FALSE	mRNA00633	missense_variant	OVGP1
CM056402.1	21483669	A	G	0.5	56	0.466667	30	FALSE	mRNA00676	missense_variant	GSTM1
CM056402.1	21503295	T	A	0.5	56	0.5	28	FALSE	mRNA00675	missense_variant	GSTM1
CM056402.1	21503300	C	G	0.5	56	0.5	26	FALSE	mRNA00675	missense_variant	GSTM1
CM056402.1	21503325	T	A	0.5	54	0.5	34	FALSE	mRNA00675	missense_variant	GSTM1
CM056402.1	70319051	C	T	0.5	56	0.5	32	FALSE	mRNA01000	missense_variant	CYP2J2
CM056402.1	70319069	T	A	0.5	56	0.4	30	FALSE	mRNA01000	missense_variant	CYP2J2
CM056402.1	70319086	G	A	0.5	56	0	36	FALSE	mRNA01000	missense_variant	CYP2J2
CM056402.1	75670088	C	T	0.5	56	0.233333	30	FALSE	mRNA01043	missense_variant	FAM151A
CM056402.1	75670173	A	G	0.5	56	0.8125	32	FALSE	mRNA01043	missense_variant	FAM151A
CM056402.1	75670635	C	T	0.5	56	0.464286	28	FALSE	mRNA01043	missense_variant	FAM151A
CM056402.1	75670760	A	C	0.5	48	0.5	26	FALSE	mRNA01043	missense_variant	FAM151A
CM056402.1	75670803	C	G	0.5	50	0.607143	28	FALSE	mRNA01043	missense_variant	FAM151A
CM056402.1	75670995	T	C	0.5	52	0.535714	28	FALSE	mRNA01043	missense_variant	FAM151A
CM056402.1	75671088	T	C	0.5	44	0.53125	32	FALSE	mRNA01043	missense_variant	FAM151A
CM056402.1	75671100	A	G	0.5	48	0.5	32	FALSE	mRNA01043	missense_variant	FAM151A
CM056402.1	75671109	A	G	0.5	46	0.5	34	FALSE	mRNA01043	stop_lost	FAM151A
CM056402.1	75671223	A	C	0.5	56	0.5	30	FALSE	mRNA01043	missense_variant	FAM151A
CM056402.1	75671417	G	A	0.5	56	0.5	26	FALSE	mRNA01049	missense_variant	Acot11
CM056403.1	29587101	T	C	0.5	50	0.5	26	FALSE	mRNA19770	missense_variant	PCDHA2
CM056403.1	29600905	C	G	0.5	56	0.5	38	FALSE	mRNA19770	missense_variant	PCDHA2
CM056403.1	29600932	A	G	0.5	54	0.5	40	FALSE	mRNA19770	missense_variant	PCDHA2
CM056403.1	29601023	T	G	0.5	54	0.5	34	FALSE	mRNA19770	missense_variant	PCDHA2
CM056403.1	29601041	T	C	0.5	56	0.5	28	FALSE	mRNA19770	missense_variant	PCDHA2
CM056403.1	45748476	A	G	0.5	46	0.0833333	36	FALSE	mRNA19939	missense_variant&splice_region_variant	HAVCR1
CM056403.1	45748478	T	G	0.5	48	0.473684	38	FALSE	mRNA19939	missense_variant&splice_region_variant	HAVCR1
CM056403.1	45748481	G	C	0.5	48	0.464286	28	FALSE	mRNA19939	stop_gained	HAVCR1
CM056403.1	45748486	T	C	0.5	50	0.423077	26	FALSE	mRNA19938	missense_variant	HAVCR1
CM056403.1	45748494	G	A	0.5	40	0.45	40	FALSE	mRNA19938	missense_variant	HAVCR1
CM056403.1	45748508	T	A	0.5	56	0.52381	42	FALSE	mRNA19939	missense_variant	HAVCR1
CM056403.1	45748514	C	T	0.5	56	0.54	50	FALSE	mRNA19938	stop_gained	HAVCR1
CM056403.1	45751724	A	C	0.5	50	0.5	36	FALSE	mRNA19939	missense_variant	HAVCR1
CM056403.1	45752768	G	A	0.5	46	0.473684	38	FALSE	mRNA19939	missense_variant	HAVCR1
CM056403.1	45752795	C	T	0.5	46	0.473684	38	FALSE	mRNA19939	missense_variant	HAVCR1
CM056403.1	45752809	G	T	0.5	56	0.472222	36	FALSE	mRNA19939	missense_variant	HAVCR1
CM056403.1	45752882	A	G	0.5	56	0.5	42	FALSE	mRNA19939	missense_variant	HAVCR1
CM056403.1	45752903	C	T	0.5	46	0.475	40	FALSE	mRNA19939	missense_variant	HAVCR1
CM056403.1	45752988	T	G	0.5	52	0.5	38	FALSE	mRNA19939	missense_variant	HAVCR1
CM056403.1	52749308	T	G	0.5	46	0	28	FALSE	mRNA19990	missense_variant	Hmgb1
CM056403.1	52749348	G	C	0.5	54	0	30	FALSE	mRNA19990	missense_variant	Hmgb1
CM056403.1	52749599	A	G	0.5	38	0.678571	28	FALSE	mRNA19990	missense_variant	Hmgb1
CM056403.1	77284912	C	G	0.5	52	0.5	26	FALSE	mRNA20100	missense_variant	RATAG00000004095
CM056403.1	77284915	A	G	0.5	52	0.46875	32	FALSE	mRNA20100	missense_variant	RATAG00000004095
CM056403.1	77285032	T	C	0.5	54	0.5	28	FALSE	mRNA20100	missense_variant	RATAG00000004095
CM056404.1	8701957	G	A	0.5	54	0.5	28	FALSE	mRNA23314	missense_variant	ALMS1
CM056404.1	8701967	T	C	0.5	54	0.5	30	FALSE	mRNA23314	missense_variant	ALMS1
CM056404.1	8701973	G	T	0.5	54	0.5	28	FALSE	mRNA23314	missense_variant	ALMS1
CM056404.1	8701975	A	C	0.5	54	0.5	30	FALSE	mRNA23314	missense_variant	ALMS1
CM056404.1	8701984	A	G	0.5	54	0.5	34	FALSE	mRNA23314	missense_variant	ALMS1
CM056404.1	8702066	C	A	0.5	54	0.473684	38	FALSE	mRNA23314	missense_variant	ALMS1
CM056404.1	42917854	A	G	0.5	52	0.473684	38	FALSE	mRNA23586	missense_variant	RATAG00000004618
CM056404.1	42927915	T	C	0.5	54	0.5	44	FALSE	mRNA23586	missense_variant	RATAG00000004618
CM056404.1	42927968	G	T	0.5	56	0.5	44	FALSE	mRNA23586	missense_variant	RATAG00000004618
CM056404.1	42928034	A	T	0.5	52	0.342105	38	FALSE	mRNA23586	missense_variant	RATAG00000004618
CM056404.1	42928041	T	G	0.5	54	0.53125	32	FALSE	mRNA23586	missense_variant	RATAG00000004618
CM056404.1	42928091	T	C	0.5	56	0.5	36	FALSE	mRNA23586	missense_variant	RATAG00000004618
CM056404.1	42928097	C	A	0.5	56	0.5	30	FALSE	mRNA23586	missense_variant	RATAG00000004618
CM056404.1	42929474	T	C	0.5	44	0.5	32	FALSE	mRNA23586	missense_variant	RATAG00000004618
CM056404.1	42929495	A	G	0.5	46	0.5	30	FALSE	mRNA23586	missense_variant	RATAG00000004618
CM056404.1	42929772	C	T	0.5	56	0.5	36	FALSE	mRNA23586	missense_variant	RATAG00000004618
CM056404.1	42929787	T	C	0.5	56	0.472222	36	FALSE	mRNA23586	missense_variant	RATAG00000004618
CM056404.1	42929792	T	A	0.5	56	0.466667	30	FALSE	mRNA23586	missense_variant	RATAG00000004618
CM056404.1	66793113	C	T	0.5	56	0	30	FALSE	mRNA23803	missense_variant	SNX17
CM056404.1	67635721	A	G	0.5	56	0.423077	26	FALSE	mRNA23839	missense_variant	SELENOI
CM056404.1	74427941	A	T	0.5	56	0.115385	26	FALSE	mRNA04772	missense_variant	RDH14
CM056404.1	74428979	G	T	0.5	56	0.5	36	FALSE	mRNA23911	missense_variant	RATAG00000004936
CM056404.1	74429042	G	A	0.5	56	0.5	34	FALSE	mRNA23911	missense_variant	RATAG00000004936
CM056404.1	87191106	T	C	0.5	38	0.46875	32	FALSE	mRNA24027	missense_variant	OR1J4
CM056404.1	87191109	G	A	0.5	40	0.470588	34	FALSE	mRNA24027	missense_variant	OR1J4
CM056404.1	87191121	A	C	0.5	40	0.472222	36	FALSE	mRNA24027	missense_variant	OR1J4
CM056404.1	87191126	A	C	0.5	30	0.4375	32	FALSE	mRNA24027	missense_variant	OR1J4
CM056404.1	87191187	C	T	0.5	46	0.425	40	FALSE	mRNA24027	missense_variant	OR1J4
CM056404.1	87191214	C	T	0.5	52	0.5	32	FALSE	mRNA24027	missense_variant	OR1J4
CM056404.1	87191370	G	C	0.5	52	0.444444	36	FALSE	mRNA24027	missense_variant	OR1J4
CM056404.1	87191377	G	T	0.5	54	0.46875	32	FALSE	mRNA24027	missense_variant	OR1J4
CM056404.1	87192261	G	A	0.5	50	0.45	40	FALSE	mRNA24027	missense_variant	OR1J4
CM056404.1	87192282	A	T	0.5	46	0.473684	38	FALSE	mRNA24027	missense_variant	OR1J4
CM056405.1	20940	G	A	0.5	54	0.5	28	FALSE	mRNA16633	missense_variant	RATAG00000024105
CM056405.1	20971	T	G	0.5	52	0.5	30	FALSE	mRNA16633	missense_variant	RATAG00000024105
CM056405.1	20992	C	T	0.5	52	0.461538	26	FALSE	mRNA16633	missense_variant	RATAG00000024105
CM056405.1	20995	G	C	0.5	54	0.466667	30	FALSE	mRNA16633	missense_variant	RATAG00000024105
CM056405.1	10458930	C	T	0.5	44	0.461538	26	FALSE	mRNA17017	missense_variant	MARK1
CM056405.1	10842520	T	C	0.5	48	0.678571	28	FALSE	mRNA25582	missense_variant	GPR137C
CM056405.1	20897905	C	T	0.5	56	0.633333	30	FALSE	mRNA25833	missense_variant	TRAV3
CM056405.1	22755583	G	A	0.5	54	0.526316	38	FALSE	mRNA25900	missense_variant	OR4L1
CM056405.1	23400269	A	G	0.5	46	0.433333	30	FALSE	mRNA25923	missense_variant	OR4F3
CM056405.1	23400296	G	A	0.5	56	0.266667	30	FALSE	mRNA25923	missense_variant	OR4F3
CM056405.1	23400320	A	G	0.5	56	0.470588	34	FALSE	mRNA25923	missense_variant	OR4F3
CM056405.1	27870250	A	G	0.5	46	0.522727	44	FALSE	mRNA25957	missense_variant	Pigp
CM056405.1	27870537	A	G	0.5	52	0.5	34	FALSE	mRNA25957	missense_variant	Pigp
CM056405.1	32776481	G	A	0.5	50	0	30	FALSE	mRNA26040	missense_variant	HAUS2
CM056405.1	51627109	G	A	0.5	30	0.5	42	FALSE	mRNA04656	missense_variant	RATAG00000013245
CM056405.1	51627210	C	T	0.5	40	0.5	44	FALSE	mRNA04656	missense_variant	RATAG00000013245
CM056405.1	51627280	T	C	0.5	38	0.522727	44	FALSE	mRNA04656	missense_variant	RATAG00000013245
CM056406.1	1324376	C	T	0.5	56	0.388889	36	FALSE	mRNA31129	stop_gained	EGLN1
CM056406.1	1324777	T	C	0.5	42	0.47619	42	FALSE	mRNA26743	missense_variant	EGLN1
CM056406.1	38596539	T	C	0.5	54	0.444444	36	FALSE	mRNA27056	missense_variant	ANTXRL
CM056406.1	38596571	T	A	0.5	54	0.53125	32	FALSE	mRNA27056	missense_variant	ANTXRL
CM056406.1	40922940	C	T	0.5	56	0.0769231	26	FALSE	mRNA27092	missense_variant	OR6C2
CM056406.1	56533770	C	T	0.5	56	0.5	36	FALSE	mRNA27192	missense_variant	CYP2C9
CM056406.1	56533792	A	T	0.5	56	0.5	46	FALSE	mRNA27192	missense_variant	CYP2C9
CM056406.1	56533813	G	A	0.5	56	0.5	38	FALSE	mRNA27196	missense_variant	CYP2C18
CM056406.1	56533815	A	G	0.5	56	0.5	42	FALSE	mRNA27196	missense_variant	CYP2C18
CM056406.1	56533829	G	T	0.5	56	0.5	42	FALSE	mRNA27196	stop_gained	CYP2C18
CM056406.1	56533839	A	G	0.5	56	0.5	44	FALSE	mRNA27196	missense_variant	CYP2C18
CM056406.1	56533877	G	A	0.5	56	0.520833	48	FALSE	mRNA27192	missense_variant	CYP2C9
CM056406.1	56533961	A	G	0.5	52	0.5	44	FALSE	mRNA27192	missense_variant	CYP2C9
CM056406.1	56533967	C	T	0.5	54	0.5	40	FALSE	mRNA27192	missense_variant	CYP2C9
CM056406.1	56533970	A	T	0.5	54	0.522727	44	FALSE	mRNA27196	stop_gained	CYP2C18
CM056406.1	56534072	A	G	0.5	56	0.5	46	FALSE	mRNA27192	missense_variant&splice_region_variant	CYP2C9
CM056406.1	57716908	T	C	0.5	56	0.466667	30	FALSE	mRNA00627	missense_variant	RATAG00000000642
CM056406.1	57716929	A	G	0.5	56	0.472222	36	FALSE	mRNA00627	missense_variant	RATAG00000000642
CM056406.1	57716947	T	C	0.5	56	0.46875	32	FALSE	mRNA00627	missense_variant	RATAG00000000642
CM056406.1	57716962	T	C	0.5	56	0.464286	28	FALSE	mRNA00627	missense_variant	RATAG00000000642
CM056406.1	63431534	C	T	0.5	56	0.5	38	FALSE	mRNA27349	missense_variant	CYP17A1
CM056406.1	63431537	C	T	0.5	56	0.5	40	FALSE	mRNA27349	missense_variant	CYP17A1
CM056407.1	9502898	C	T	0.5	52	0.5	30	FALSE	mRNA14361	missense_variant	NCL
CM056407.1	16764285	T	C	0.5	52	0.452381	42	FALSE	mRNA27833	missense_variant	RATAG00000008800
CM056407.1	16765251	C	G	0.5	34	0.352941	34	FALSE	mRNA27833	missense_variant	RATAG00000008800
CM056407.1	16765267	G	T	0.5	50	0.5	48	FALSE	mRNA27833	missense_variant	RATAG00000008800
CM056407.1	16765272	T	C	0.5	48	0.5	44	FALSE	mRNA27833	missense_variant	RATAG00000008800
CM056407.1	65913011	C	T	0.5	40	0.107143	28	FALSE	mRNA28137	missense_variant	Abcc4
CM056407.1	65913014	G	A	0.5	34	0.0769231	26	FALSE	mRNA28137	missense_variant	Abcc4
CM056407.1	67815186	A	T	0.5	54	0.5	36	FALSE	mRNA28161	missense_variant	ABCC4
CM056407.1	67815218	T	C	0.5	54	0.472222	36	FALSE	mRNA28161	missense_variant	ABCC4
CM056407.1	67815221	C	T	0.5	54	0.470588	34	FALSE	mRNA28161	missense_variant	ABCC4
CM056407.1	70156811	C	T	0.5	54	0	32	FALSE	mRNA00621	missense_variant	BCAS2
CM056407.1	73917534	C	G	0.5	56	0.5	40	FALSE	mRNA28208	missense_variant	CCDC168
CM056407.1	73917540	G	A	0.5	48	0.5	38	FALSE	mRNA28208	missense_variant	CCDC168
CM056407.1	80311120	C	A	0.5	56	0.461538	26	FALSE	mRNA28288	missense_variant	RATAG00000009255
CM056407.1	80311159	T	A	0.5	56	0.538462	26	FALSE	mRNA28288	missense_variant	RATAG00000009255
CM056408.1	9786308	G	C	0.5	56	0.423077	26	FALSE	mRNA16636	missense_variant	RATAG00000024107
CM056408.1	9945694	A	G	0.5	54	0.52381	42	FALSE	mRNA02746	missense_variant	RATAG00000011376
CM056408.1	10218159	G	T	0.5	56	0.4375	32	FALSE	mRNA32062	missense_variant	RATAG00000031731
CM056408.1	10218195	C	A	0.5	54	0.40625	32	FALSE	mRNA32062	missense_variant	RATAG00000031731
CM056408.1	10218308	C	T	0.5	54	0.461538	26	FALSE	mRNA32062	missense_variant	RATAG00000031731
CM056408.1	10218338	G	A	0.5	56	0.433333	30	FALSE	mRNA32062	missense_variant	RATAG00000031731
CM056408.1	10227032	G	C	0.5	50	0.466667	30	FALSE	mRNA32060	missense_variant	Ankrd26
CM056408.1	10227049	T	C	0.5	56	0.46875	32	FALSE	mRNA32060	missense_variant	Ankrd26
CM056408.1	10227123	G	A	0.5	48	0.472222	36	FALSE	mRNA32060	missense_variant	Ankrd26
CM056408.1	10227147	G	A	0.5	48	0.421053	38	FALSE	mRNA32060	missense_variant	Ankrd26
CM056408.1	10229652	A	C	0.5	56	0.5	30	FALSE	mRNA32060	missense_variant	Ankrd26
CM056408.1	10230011	T	A	0.5	54	0.46875	32	FALSE	mRNA32060	missense_variant	Ankrd26
CM056408.1	10230041	G	T	0.5	54	0.5	32	FALSE	mRNA32060	missense_variant	Ankrd26
CM056408.1	10230215	A	G	0.5	54	0.464286	28	FALSE	mRNA31964	missense_variant	ANKRD26
CM056408.1	10242782	A	G	0.5	50	0.477273	44	FALSE	mRNA31964	missense_variant	ANKRD26
CM056408.1	10242983	C	T	0.5	42	0.388889	36	FALSE	mRNA31161	missense_variant	RATAG00000032530
CM056408.1	10243023	C	T	0.5	50	0.5	42	FALSE	mRNA31161	missense_variant	RATAG00000032530
CM056408.1	10243052	G	A	0.5	38	0.404762	42	FALSE	mRNA31161	missense_variant	RATAG00000032530
CM056408.1	10256892	C	T	0.5	56	0.382353	34	FALSE	mRNA31964	missense_variant	ANKRD26
CM056408.1	10256931	G	A	0.5	52	0.133333	30	FALSE	mRNA31964	missense_variant	ANKRD26
CM056408.1	10259460	A	T	0.5	40	0.3	30	FALSE	mRNA31964	stop_gained	ANKRD26
CM056408.1	10259523	T	C	0.5	54	0.46875	32	FALSE	mRNA31964	missense_variant	ANKRD26
CM056408.1	10265357	G	A	0.5	54	0.473684	38	FALSE	mRNA16637	missense_variant	ANKRD26
CM056408.1	10265392	G	A	0.5	42	0.323529	34	FALSE	mRNA31964	missense_variant	ANKRD26
CM056408.1	10265487	C	T	0.5	54	0.97619	42	FALSE	mRNA31964	stop_gained	ANKRD26
CM056408.1	10266986	A	G	0.5	56	0.657895	38	FALSE	mRNA31964	missense_variant	ANKRD26
CM056408.1	10267066	G	A	0.5	44	0.375	32	FALSE	mRNA31964	missense_variant	ANKRD26
CM056408.1	10267122	A	G	0.5	44	0.444444	36	FALSE	mRNA16637	missense_variant	ANKRD26
CM056408.1	10267415	C	G	0.5	48	0.475	40	FALSE	mRNA16638	missense_variant	ANKRD26
CM056408.1	10271937	T	G	0.5	44	0.5	36	FALSE	mRNA31964	missense_variant	ANKRD26
CM056408.1	10271979	A	G	0.5	44	0.529412	34	FALSE	mRNA31964	missense_variant	ANKRD26
CM056408.1	10272068	A	C	0.5	44	0.605263	38	FALSE	mRNA31964	missense_variant	ANKRD26
CM056408.1	10272088	G	A	0.5	44	0.323529	34	FALSE	mRNA16637	missense_variant	ANKRD26
CM056408.1	10272204	A	G	0.5	46	0.575	40	FALSE	mRNA31964	missense_variant	ANKRD26
CM056408.1	10272263	G	A	0.5	46	0.588235	34	FALSE	mRNA31964	missense_variant	ANKRD26
CM056408.1	10272357	A	G	0.5	52	0.0277778	36	FALSE	mRNA31964	missense_variant	ANKRD26
CM056408.1	10272369	A	C	0.5	42	0.555556	36	FALSE	mRNA16637	stop_lost	ANKRD26
CM056408.1	10272371	C	A	0.5	46	0.382353	34	FALSE	mRNA31964	missense_variant	ANKRD26
CM056408.1	10272393	C	T	0.5	50	0	46	FALSE	mRNA31964	missense_variant	ANKRD26
CM056408.1	10272471	T	G	0.5	48	0.545455	44	FALSE	mRNA31964	missense_variant	ANKRD26
CM056408.1	10272594	T	A	0.5	54	0.5	40	FALSE	mRNA31964	missense_variant	ANKRD26
CM056408.1	10272612	C	T	0.5	56	0.5	40	FALSE	mRNA31964	missense_variant	ANKRD26
CM056408.1	10272745	C	T	0.5	44	0.558824	34	FALSE	mRNA16637	missense_variant	ANKRD26
CM056408.1	10272759	A	T	0.5	56	0.5	38	FALSE	mRNA31964	missense_variant	ANKRD26
CM056408.1	10272760	A	G	0.5	56	0.526316	38	FALSE	mRNA16637	missense_variant	ANKRD26
CM056408.1	10274444	A	G	0.5	42	0.5	38	FALSE	mRNA16637	missense_variant&splice_region_variant	ANKRD26
CM056408.1	10274503	G	A	0.5	56	0.5	40	FALSE	mRNA31964	missense_variant	ANKRD26
CM056408.1	10288716	T	C	0.5	36	0.230769	26	FALSE	mRNA16637	missense_variant	ANKRD26
CM056408.1	10288741	C	G	0.5	40	0.441176	34	FALSE	mRNA16637	missense_variant	ANKRD26
CM056408.1	10288777	C	G	0.5	42	0.464286	28	FALSE	mRNA16637	missense_variant	ANKRD26
CM056408.1	10288807	C	T	0.5	48	0.657895	38	FALSE	mRNA16637	missense_variant	ANKRD26
CM056408.1	10288825	G	C	0.5	52	0	48	FALSE	mRNA16637	missense_variant	ANKRD26
CM056408.1	10309338	C	T	0.5	46	0	48	FALSE	mRNA31963	missense_variant	RATAG00000031636
CM056408.1	10309392	A	T	0.5	52	0.5	28	FALSE	mRNA31963	missense_variant	RATAG00000031636
CM056408.1	10309456	T	A	0.5	54	0.464286	28	FALSE	mRNA31963	missense_variant	RATAG00000031636
CM056408.1	10309492	C	G	0.5	52	0.3125	32	FALSE	mRNA31963	missense_variant	RATAG00000031636
CM056408.1	10309506	C	G	0.5	52	0.433333	30	FALSE	mRNA31963	missense_variant	RATAG00000031636
CM056408.1	10309524	G	A	0.5	50	0.428571	28	FALSE	mRNA31963	missense_variant	RATAG00000031636
CM056408.1	10309564	T	C	0.5	48	0.4375	32	FALSE	mRNA31963	missense_variant	RATAG00000031636
CM056408.1	10309611	C	T	0.5	42	0.346154	26	FALSE	mRNA31963	missense_variant	RATAG00000031636
CM056408.1	10309618	G	A	0.5	42	0.423077	26	FALSE	mRNA31963	missense_variant	RATAG00000031636
CM056408.1	10309623	G	A	0.5	44	0.5	26	FALSE	mRNA31963	missense_variant	RATAG00000031636
CM056408.1	10309693	C	T	0.5	56	0.447368	38	FALSE	mRNA31963	missense_variant	RATAG00000031636
CM056408.1	10309708	C	T	0.5	46	0.444444	36	FALSE	mRNA31963	missense_variant	RATAG00000031636
CM056408.1	10309738	C	T	0.5	50	0.4375	32	FALSE	mRNA31963	missense_variant	RATAG00000031636
CM056408.1	10309845	T	C	0.5	52	0.46875	32	FALSE	mRNA31963	missense_variant	RATAG00000031636
CM056408.1	10309960	A	G	0.5	40	0.470588	34	FALSE	mRNA31963	missense_variant	RATAG00000031636
CM056408.1	10309980	G	A	0.5	56	0.3	30	FALSE	mRNA31963	missense_variant	RATAG00000031636
CM056408.1	10309986	G	A	0.5	38	0.4375	32	FALSE	mRNA31963	missense_variant	RATAG00000031636
CM056408.1	10310019	T	C	0.5	46	0.470588	34	FALSE	mRNA31963	missense_variant	RATAG00000031636
CM056408.1	10310031	G	T	0.5	42	0.441176	34	FALSE	mRNA31963	missense_variant	RATAG00000031636
CM056408.1	10310062	C	T	0.5	56	0.3	30	FALSE	mRNA31963	missense_variant	RATAG00000031636
CM056408.1	10310068	C	G	0.5	50	0	40	FALSE	mRNA31963	missense_variant	RATAG00000031636
CM056408.1	10310113	T	C	0.5	50	0.5	30	FALSE	mRNA31963	missense_variant	RATAG00000031636
CM056408.1	10310127	C	T	0.5	46	0.5	30	FALSE	mRNA31963	missense_variant	RATAG00000031636
CM056408.1	10310152	G	A	0.5	40	0.464286	28	FALSE	mRNA31963	missense_variant	RATAG00000031636
CM056408.1	10310158	G	T	0.5	42	0.423077	26	FALSE	mRNA31963	missense_variant	RATAG00000031636
CM056408.1	10310167	A	G	0.5	50	0.5	32	FALSE	mRNA31963	missense_variant	RATAG00000031636
CM056408.1	10310230	G	A	0.5	42	0.375	32	FALSE	mRNA31963	missense_variant	RATAG00000031636
CM056408.1	10310289	T	C	0.5	52	0.40625	32	FALSE	mRNA31963	missense_variant	RATAG00000031636
CM056408.1	10310290	G	A	0.5	38	0.382353	34	FALSE	mRNA31963	missense_variant	RATAG00000031636
CM056408.1	10310299	T	C	0.5	46	0.470588	34	FALSE	mRNA31963	missense_variant	RATAG00000031636
CM056408.1	10310332	C	T	0.5	44	0.472222	36	FALSE	mRNA31963	missense_variant	RATAG00000031636
CM056408.1	10313577	A	G	0.5	50	0.409091	44	FALSE	mRNA31965	missense_variant	Ankrd26
CM056408.1	10393148	G	A	0.5	56	0.5	38	FALSE	mRNA02738	missense_variant	RATAG00000011368
CM056408.1	10393177	T	A	0.5	56	0.5	34	FALSE	mRNA02738	missense_variant	RATAG00000011368
CM056408.1	10393181	C	T	0.5	56	0.5	36	FALSE	mRNA02738	missense_variant	RATAG00000011368
CM056408.1	10393250	C	A	0.5	56	0.5	28	FALSE	mRNA02738	missense_variant	RATAG00000011368
CM056408.1	10393253	C	T	0.5	56	0.5	30	FALSE	mRNA02738	missense_variant	RATAG00000011368
CM056408.1	10473694	G	A	0.5	56	0.5	34	FALSE	mRNA02743	missense_variant	ANKRD26
CM056408.1	10473803	G	T	0.5	56	0.5	42	FALSE	mRNA02743	missense_variant	ANKRD26
CM056408.1	10473832	T	G	0.5	56	0.477273	44	FALSE	mRNA02743	missense_variant	ANKRD26
CM056408.1	10475526	A	T	0.5	54	0.470588	34	FALSE	mRNA02743	missense_variant	ANKRD26
CM056408.1	10475556	T	C	0.5	54	0.470588	34	FALSE	mRNA02743	missense_variant	ANKRD26
CM056408.1	10475564	G	A	0.5	56	0.527778	36	FALSE	mRNA02743	missense_variant	ANKRD26
CM056408.1	10479818	A	G	0.5	56	0.52381	42	FALSE	mRNA02739	missense_variant	ANKRD26
CM056408.1	10480722	A	C	0.5	54	0.5	36	FALSE	mRNA02743	missense_variant	ANKRD26
CM056408.1	10488050	T	C	0.5	56	0.475	40	FALSE	mRNA02743	missense_variant&splice_region_variant	ANKRD26
CM056408.1	10488132	A	G	0.5	56	0.475	40	FALSE	mRNA02739	missense_variant	ANKRD26
CM056408.1	10488162	A	G	0.5	56	0.464286	28	FALSE	mRNA02739	missense_variant	ANKRD26
CM056408.1	10488176	T	A	0.5	56	0.5	38	FALSE	mRNA02739	missense_variant	ANKRD26
CM056408.1	10488184	C	A	0.5	56	0.384615	26	FALSE	mRNA02739	missense_variant	ANKRD26
CM056408.1	10488292	A	C	0.5	54	0.5	44	FALSE	mRNA02739	missense_variant	ANKRD26
CM056408.1	10488294	G	A	0.5	54	0.5	42	FALSE	mRNA02739	missense_variant	ANKRD26
CM056408.1	10488295	G	C	0.5	54	0.5	44	FALSE	mRNA02739	missense_variant	ANKRD26
CM056408.1	10488298	C	G	0.5	56	0.5	42	FALSE	mRNA02739	missense_variant	ANKRD26
CM056408.1	10488301	C	T	0.5	54	0.5	40	FALSE	mRNA02739	missense_variant	ANKRD26
CM056408.1	10488304	A	G	0.5	56	0.5	46	FALSE	mRNA02739	missense_variant	ANKRD26
CM056408.1	10489025	T	C	0.5	54	0.472222	36	FALSE	mRNA02743	missense_variant	ANKRD26
CM056408.1	10490457	A	T	0.5	56	0.388889	36	FALSE	mRNA02743	missense_variant	ANKRD26
CM056408.1	10490534	C	T	0.5	56	0.472222	36	FALSE	mRNA02743	missense_variant	ANKRD26
CM056408.1	10490556	C	G	0.5	56	0.5	42	FALSE	mRNA02743	missense_variant	ANKRD26
CM056408.1	10490591	T	C	0.5	52	0.521739	46	FALSE	mRNA02743	missense_variant	ANKRD26
CM056408.1	10493257	A	G	0.5	48	0.5	32	FALSE	mRNA02749	missense_variant	ANKRD26
CM056408.1	10493273	A	G	0.5	52	0.5	38	FALSE	mRNA02739	missense_variant	ANKRD26
CM056408.1	16492369	G	A	0.5	52	0.307692	26	FALSE	mRNA02806	missense_variant	ANKRD26
CM056408.1	16492387	C	T	0.5	56	0.5	32	FALSE	mRNA02806	missense_variant	ANKRD26
CM056408.1	16492403	T	C	0.5	54	0.527778	36	FALSE	mRNA02806	missense_variant	ANKRD26
CM056408.1	16492417	A	G	0.5	54	0.529412	34	FALSE	mRNA02806	missense_variant	ANKRD26
CM056408.1	16492420	A	G	0.5	56	0.40625	32	FALSE	mRNA02806	missense_variant	ANKRD26
CM056408.1	16492435	A	T	0.5	52	0.526316	38	FALSE	mRNA02806	missense_variant	ANKRD26
CM056408.1	16492441	C	T	0.5	52	0.526316	38	FALSE	mRNA02806	missense_variant	ANKRD26
CM056408.1	16492445	G	C	0.5	56	0.421053	38	FALSE	mRNA02806	missense_variant	ANKRD26
CM056408.1	16492454	C	T	0.5	56	0.5	38	FALSE	mRNA02806	missense_variant	ANKRD26
CM056408.1	16492457	C	T	0.5	56	0.5	32	FALSE	mRNA02806	missense_variant	ANKRD26
CM056408.1	16492490	T	C	0.5	56	0.55	40	FALSE	mRNA02806	missense_variant	ANKRD26
CM056408.1	16492492	T	G	0.5	56	0.527778	36	FALSE	mRNA02806	missense_variant	ANKRD26
CM056408.1	16492513	T	G	0.5	56	0.5	36	FALSE	mRNA02806	missense_variant	ANKRD26
CM056408.1	16492519	G	A	0.5	56	0.526316	38	FALSE	mRNA02806	missense_variant	ANKRD26
CM056408.1	16492546	T	A	0.5	56	0.547619	42	FALSE	mRNA02806	missense_variant	ANKRD26
CM056408.1	16492556	C	T	0.5	56	0.545455	44	FALSE	mRNA02806	missense_variant	ANKRD26
CM056408.1	16492559	G	T	0.5	54	0.525	40	FALSE	mRNA02806	missense_variant	ANKRD26
CM056408.1	16492571	T	G	0.5	56	0.525	40	FALSE	mRNA02806	missense_variant	ANKRD26
CM056408.1	16492576	G	C	0.5	56	0.522727	44	FALSE	mRNA02806	missense_variant	ANKRD26
CM056408.1	16492579	G	A	0.5	56	0.5	38	FALSE	mRNA02806	missense_variant	ANKRD26
CM056408.1	16492598	T	G	0.5	56	0.55	40	FALSE	mRNA02806	missense_variant	ANKRD26
CM056408.1	16492609	A	G	0.5	56	0.525	40	FALSE	mRNA02806	missense_variant&splice_region_variant	ANKRD26
CM056408.1	16540292	G	C	0.5	56	0.5	40	FALSE	mRNA02806	missense_variant&splice_region_variant	ANKRD26
CM056408.1	16540296	A	G	0.5	38	0.566667	30	FALSE	mRNA02806	missense_variant	ANKRD26
CM056408.1	16540308	T	C	0.5	52	0.5	44	FALSE	mRNA02806	missense_variant	ANKRD26
CM056408.1	16540323	T	G	0.5	30	0.53125	32	FALSE	mRNA02806	missense_variant&splice_region_variant	ANKRD26
CM056408.1	26462840	T	C	0.5	56	0.5	30	FALSE	mRNA02887	missense_variant	PHYH
CM056408.1	26462841	G	A	0.5	56	0.5	30	FALSE	mRNA02889	missense_variant	PHYH
CM056408.1	26465694	G	A	0.5	54	0.535714	28	FALSE	mRNA02889	missense_variant	PHYH
CM056408.1	26465701	C	T	0.5	56	0.535714	28	FALSE	mRNA02887	missense_variant	PHYH
CM056408.1	26465762	A	G	0.5	56	0.527778	36	FALSE	mRNA02887	missense_variant	PHYH
CM056408.1	26465763	A	G	0.5	56	0.529412	34	FALSE	mRNA02889	missense_variant	PHYH
CM056408.1	26465774	C	A	0.5	56	0.470588	34	FALSE	mRNA02887	missense_variant	PHYH
CM056408.1	26465778	C	T	0.5	56	0.470588	34	FALSE	mRNA02889	missense_variant	PHYH
CM056408.1	26465796	A	G	0.5	56	0.441176	34	FALSE	mRNA02889	missense_variant	PHYH
CM056408.1	33365359	C	T	0.5	46	0.464286	28	FALSE	mRNA02948	missense_variant	JCAD
CM056408.1	33365406	G	A	0.5	54	0.5	28	FALSE	mRNA02948	missense_variant	JCAD
CM056408.1	33366558	T	G	0.5	32	0.5	26	FALSE	mRNA02948	missense_variant	JCAD
CM056408.1	33366739	G	A	0.5	48	0.5	34	FALSE	mRNA02948	missense_variant	JCAD
CM056408.1	33366981	C	T	0.5	54	0.5	30	FALSE	mRNA02948	missense_variant	JCAD
CM056408.1	33367085	C	A	0.5	56	0.294118	34	FALSE	mRNA20759	missense_variant	JCAD
CM056408.1	33367124	T	C	0.5	56	0.3125	32	FALSE	mRNA20759	missense_variant	JCAD
CM056408.1	33368397	G	T	0.5	44	0.2	30	FALSE	mRNA02948	missense_variant	JCAD
CM056408.1	35387667	C	A	0.5	46	0	26	FALSE	mRNA02970	missense_variant	Ptchd3
CM056408.1	35387674	A	G	0.5	56	0.346154	26	FALSE	mRNA02970	missense_variant	Ptchd3
CM056408.1	35387680	C	T	0.5	56	0.433333	30	FALSE	mRNA02970	missense_variant	Ptchd3
CM056408.1	35387682	T	G	0.5	56	0.384615	26	FALSE	mRNA02970	missense_variant	Ptchd3
CM056408.1	35387684	C	A	0.5	56	0.447368	38	FALSE	mRNA02970	missense_variant	Ptchd3
CM056408.1	35387688	T	C	0.5	56	0.4	30	FALSE	mRNA02970	missense_variant	Ptchd3
CM056408.1	35387695	T	C	0.5	56	0.421053	38	FALSE	mRNA02970	missense_variant	Ptchd3
CM056408.1	35387719	G	A	0.5	56	0.421053	38	FALSE	mRNA02970	missense_variant	Ptchd3
CM056408.1	35984541	A	C	0.5	56	0.5	30	FALSE	mRNA02972	missense_variant	PCSK2
CM056408.1	35984584	G	T	0.5	56	0.5	28	FALSE	mRNA02972	missense_variant	PCSK2
CM056408.1	36071153	T	C	0.5	56	0.5	38	FALSE	mRNA02975	missense_variant	BFSP1
CM056408.1	36071262	C	T	0.5	56	0.5	40	FALSE	mRNA02974	missense_variant	SLC6A9
CM056408.1	36071300	G	A	0.5	56	0.5	36	FALSE	mRNA02975	missense_variant	BFSP1
CM056408.1	36071315	T	C	0.5	54	0.5	36	FALSE	mRNA02975	missense_variant	BFSP1
CM056408.1	36071329	T	C	0.5	56	0.5	36	FALSE	mRNA02974	splice_acceptor_variant&intron_variant	SLC6A9
CM056408.1	36071333	G	A	0.5	54	0.5	40	FALSE	mRNA02975	missense_variant	BFSP1
CM056408.1	36071347	G	A	0.5	54	0.5	38	FALSE	mRNA02975	missense_variant	BFSP1
CM056408.1	36071350	C	A	0.5	54	0.5	38	FALSE	mRNA02975	missense_variant	BFSP1
CM056408.1	36071377	T	C	0.5	54	0.5	32	FALSE	mRNA02975	missense_variant	BFSP1
CM056408.1	36071479	G	A	0.5	52	0.5	28	FALSE	mRNA02975	missense_variant	BFSP1
CM056408.1	36071723	T	G	0.5	56	0.5	28	FALSE	mRNA02975	missense_variant	BFSP1
CM056408.1	36071726	C	A	0.5	56	0.5	30	FALSE	mRNA02975	missense_variant	BFSP1
CM056408.1	36071751	T	C	0.5	56	0.5	28	FALSE	mRNA02975	missense_variant	BFSP1
CM056408.1	36071754	G	A	0.5	56	0.5	26	FALSE	mRNA02975	missense_variant	BFSP1
CM056408.1	36071760	A	G	0.5	56	0.5	30	FALSE	mRNA02975	missense_variant	BFSP1
CM056408.1	36071951	G	T	0.5	54	0.529412	34	FALSE	mRNA02975	missense_variant	BFSP1
CM056408.1	36071993	C	T	0.5	56	0.5	34	FALSE	mRNA02975	missense_variant	BFSP1
CM056408.1	36072002	G	A	0.5	54	0.529412	34	FALSE	mRNA02975	missense_variant	BFSP1
CM056408.1	36072004	C	A	0.5	54	0.529412	34	FALSE	mRNA02975	missense_variant	BFSP1
CM056408.1	36072017	T	C	0.5	54	0.5	30	FALSE	mRNA02975	missense_variant	BFSP1
CM056408.1	36072056	T	C	0.5	50	0.5	32	FALSE	mRNA02975	missense_variant	BFSP1
CM056408.1	36072078	T	C	0.5	56	0.5	32	FALSE	mRNA02975	missense_variant	BFSP1
CM056408.1	36072113	T	C	0.5	56	0.538462	26	FALSE	mRNA02975	missense_variant	BFSP1
CM056408.1	36072149	T	C	0.5	56	0.5	36	FALSE	mRNA02975	missense_variant	BFSP1
CM056408.1	41609293	A	C	0.5	56	0.5	36	FALSE	mRNA03076	missense_variant	RATAG00000011698
CM056408.1	41609386	T	G	0.5	56	0.529412	34	FALSE	mRNA03076	missense_variant	RATAG00000011698
CM056408.1	41609763	G	T	0.5	56	0.5	36	FALSE	mRNA03076	missense_variant	RATAG00000011698
CM056408.1	41609791	A	G	0.5	54	0.5	28	FALSE	mRNA03076	missense_variant	RATAG00000011698
CM056408.1	41609795	C	A	0.5	54	0.5	30	FALSE	mRNA03076	missense_variant	RATAG00000011698
CM056408.1	41609815	A	G	0.5	54	0.5	26	FALSE	mRNA03076	missense_variant	RATAG00000011698
CM056408.1	41609848	A	G	0.5	56	0.5	30	FALSE	mRNA03076	missense_variant&splice_region_variant	RATAG00000011698
CM056408.1	41611170	G	A	0.5	54	0.5	34	FALSE	mRNA03076	missense_variant	RATAG00000011698
CM056408.1	41611656	G	A	0.5	52	0	28	FALSE	mRNA03076	missense_variant	RATAG00000011698
CM056408.1	57827069	T	C	0.5	46	0.527778	36	FALSE	mRNA03838	missense_variant	RATAG00000012447
CM056409.1	47823879	A	G	0.5	54	0.5	28	FALSE	mRNA05112	missense_variant	RATAG00000013675
CM056410.1	20452011	C	T	0.5	54	0.423077	26	FALSE	mRNA28587	missense_variant	LEFTY2
CM056410.1	29867360	C	A	0.5	56	0.5	42	FALSE	mRNA32311	missense_variant	FMO1
CM056410.1	29872108	G	A	0.5	56	0.5	46	FALSE	mRNA32311	missense_variant	FMO1
CM056410.1	29872125	G	A	0.5	42	0.214286	28	FALSE	mRNA32311	missense_variant	FMO1
CM056410.1	29872209	G	A	0.5	40	0.192308	26	FALSE	mRNA32311	missense_variant	FMO1
CM056410.1	29891102	G	A	0.5	56	0.02	50	FALSE	mRNA32311	missense_variant	FMO1
CM056410.1	29894232	T	C	0.5	42	0	44	FALSE	mRNA32311	missense_variant	FMO1
CM056410.1	29894260	T	C	0.5	56	0.522727	44	FALSE	mRNA32311	missense_variant	FMO1
CM056410.1	29894308	A	T	0.5	56	0.5	46	FALSE	mRNA32311	missense_variant	FMO1
CM056410.1	29900737	A	C	0.5	56	0.5	46	FALSE	mRNA32311	missense_variant	FMO1
CM056410.1	29900944	C	A	0.5	56	0.5	48	FALSE	mRNA32311	missense_variant	FMO1
CM056410.1	29901690	G	C	0.5	56	0.5	50	FALSE	mRNA32311	missense_variant	FMO1
CM056410.1	29901739	C	G	0.5	56	0.470588	34	FALSE	mRNA32311	missense_variant	FMO1
CM056410.1	29903551	G	A	0.5	56	0.5	50	FALSE	mRNA32311	missense_variant	FMO1
CM056410.1	29903552	C	T	0.5	56	0.5	48	FALSE	mRNA32311	missense_variant	FMO1
CM056410.1	29903621	T	C	0.5	36	0.25	28	FALSE	mRNA32311	missense_variant	FMO1
CM056410.1	45006695	G	C	0.5	56	0.5	26	FALSE	mRNA28974	missense_variant	PRAME
CM056410.1	45006743	G	A	0.5	56	0.5	32	FALSE	mRNA28974	missense_variant	PRAME
CM056410.1	45006758	A	G	0.5	56	0.5	30	FALSE	mRNA28974	missense_variant	PRAME
CM056410.1	45006765	G	T	0.5	56	0.5	26	FALSE	mRNA28974	missense_variant	PRAME
CM056410.1	45006783	G	A	0.5	56	0.5	28	FALSE	mRNA28974	missense_variant	PRAME
CM056410.1	45006797	A	G	0.5	56	0.5	32	FALSE	mRNA28974	missense_variant	PRAME
CM056410.1	45006900	G	T	0.5	56	0.46875	32	FALSE	mRNA28974	missense_variant	PRAME
CM056410.1	45006906	A	C	0.5	56	0.46875	32	FALSE	mRNA28974	missense_variant	PRAME
CM056410.1	45006944	T	C	0.5	56	0.464286	28	FALSE	mRNA28974	missense_variant	PRAME
CM056410.1	45006946	C	T	0.5	56	0.46875	32	FALSE	mRNA28974	missense_variant	PRAME
CM056410.1	45006947	A	G	0.5	56	0.5	32	FALSE	mRNA28974	missense_variant	PRAME
CM056410.1	45006964	G	T	0.5	56	0.5	26	FALSE	mRNA28974	missense_variant	PRAME
CM056410.1	45007029	T	A	0.5	56	0.470588	34	FALSE	mRNA28974	missense_variant	PRAME
CM056410.1	45007100	T	C	0.5	56	0.470588	34	FALSE	mRNA28974	missense_variant	PRAME
CM056410.1	45007229	C	T	0.5	56	0.5	32	FALSE	mRNA28974	missense_variant&splice_region_variant	PRAME
CM056410.1	45013677	A	G	0.5	56	0.5	40	FALSE	mRNA28975	missense_variant	PRAMEF8
CM056410.1	45013683	C	A	0.5	56	0.5	38	FALSE	mRNA28975	missense_variant	PRAMEF8
CM056410.1	45013695	A	G	0.5	56	0.5	40	FALSE	mRNA28975	missense_variant	PRAMEF8
CM056410.1	45013733	T	A	0.5	56	0.5	34	FALSE	mRNA28975	missense_variant	PRAMEF8
CM056410.1	45013737	C	G	0.5	56	0.5	38	FALSE	mRNA28975	missense_variant	PRAMEF8
CM056410.1	45013744	A	T	0.5	56	0.5	34	FALSE	mRNA28975	missense_variant	PRAMEF8
CM056410.1	45013888	A	G	0.5	56	0.5	36	FALSE	mRNA28975	missense_variant	PRAMEF8
CM056410.1	45014065	C	A	0.5	56	0.527778	36	FALSE	mRNA28975	missense_variant	PRAMEF8
CM056410.1	45015381	T	A	0.5	56	0.5	32	FALSE	mRNA28975	missense_variant	PRAMEF8
CM056411.1	455664	C	T	0.5	56	0.194444	36	FALSE	mRNA02495	missense_variant	OR4C15
CM056411.1	491387	A	T	0.5	56	0.423077	26	FALSE	mRNA02493	missense_variant	Olfr140
CM056411.1	491388	A	C	0.5	56	0.433333	30	FALSE	mRNA02493	missense_variant	Olfr140
CM056411.1	491389	A	G	0.5	56	0.4375	32	FALSE	mRNA02493	missense_variant	Olfr140
CM056411.1	491400	A	G	0.5	56	0.441176	34	FALSE	mRNA02493	missense_variant	Olfr140
CM056411.1	491403	T	C	0.5	56	0.4375	32	FALSE	mRNA02493	missense_variant	Olfr140
CM056411.1	678547	G	A	0.5	56	0.5	26	FALSE	mRNA02485	missense_variant	OR4A47
CM056411.1	678566	T	G	0.5	56	0.529412	34	FALSE	mRNA02485	missense_variant	OR4A47
CM056411.1	678668	A	G	0.5	56	0.5	26	FALSE	mRNA02485	missense_variant	OR4A47
CM056411.1	695581	C	T	0.5	56	0.388889	36	FALSE	mRNA02483	missense_variant	OR4A47
CM056411.1	695592	T	C	0.5	56	0.392857	28	FALSE	mRNA02483	missense_variant	OR4A47
CM056411.1	17095666	C	T	0.5	42	0.230769	26	FALSE	mRNA02309	missense_variant	ARL14EP
CM056411.1	17095672	A	G	0.5	54	0.5	32	FALSE	mRNA02309	missense_variant	ARL14EP
CM056411.1	22836540	C	A	0.5	48	0.5	44	FALSE	mRNA32692	missense_variant	MOGAT2
CM056411.1	22836955	C	A	0.5	32	0.5	34	FALSE	mRNA32692	missense_variant	MOGAT2
CM056411.1	22836956	T	A	0.5	36	0.5	30	FALSE	mRNA02251	missense_variant	MOGAT2
CM056411.1	22837006	A	T	0.5	46	0.5	38	FALSE	mRNA02251	stop_gained	MOGAT2
CM056411.1	22837037	T	C	0.5	44	0.5	34	FALSE	mRNA02251	missense_variant	MOGAT2
CM056411.1	22837038	G	A	0.5	40	0.46875	32	FALSE	mRNA02251	stop_gained	MOGAT2
CM056411.1	22837046	T	G	0.5	44	0.473684	38	FALSE	mRNA02251	missense_variant	MOGAT2
CM056411.1	22837075	A	C	0.5	46	0.5	34	FALSE	mRNA32692	missense_variant	MOGAT2
CM056411.1	22837117	T	C	0.5	48	0.5	34	FALSE	mRNA32692	missense_variant	MOGAT2
CM056411.1	26701879	T	C	0.5	56	0.857143	28	FALSE	mRNA02173	missense_variant	SSU72
CM056411.1	28524452	C	T	0.5	56	0.4	30	FALSE	mRNA02113	missense_variant	OR51I2
CM056411.1	28723506	G	C	0.5	50	0.823529	34	FALSE	mRNA02105	missense_variant	OR52H1
CM056411.1	28723512	C	T	0.5	56	0.275	40	FALSE	mRNA02105	missense_variant	OR52H1
CM056411.1	30089430	G	C	0.5	56	0.5	40	FALSE	mRNA02047	missense_variant	GVINP1
CM056411.1	30089510	T	C	0.5	56	0.470588	34	FALSE	mRNA02047	missense_variant	GVINP1
CM056411.1	30089519	T	G	0.5	56	0.5	32	FALSE	mRNA02047	missense_variant	GVINP1
CM056411.1	30089744	C	T	0.5	56	0.5	32	FALSE	mRNA02047	missense_variant	GVINP1
CM056411.1	30089931	A	T	0.5	56	0.5	32	FALSE	mRNA02047	missense_variant	GVINP1
CM056411.1	30089990	T	C	0.5	56	0.46875	32	FALSE	mRNA02047	missense_variant	GVINP1
CM056411.1	30089995	G	A	0.5	56	0.466667	30	FALSE	mRNA02047	missense_variant	GVINP1
CM056411.1	30089998	A	G	0.5	56	0.466667	30	FALSE	mRNA02047	missense_variant	GVINP1
CM056411.1	30090001	T	C	0.5	56	0.5	30	FALSE	mRNA02047	missense_variant	GVINP1
CM056411.1	30090026	T	C	0.5	54	0.464286	28	FALSE	mRNA02047	missense_variant	GVINP1
CM056411.1	30090031	C	T	0.5	54	0.433333	30	FALSE	mRNA02047	missense_variant	GVINP1
CM056411.1	30090041	G	C	0.5	54	0.423077	26	FALSE	mRNA02047	missense_variant	GVINP1
CM056411.1	30090043	C	T	0.5	54	0.461538	26	FALSE	mRNA02047	missense_variant	GVINP1
CM056411.1	30090049	G	A	0.5	54	0.466667	30	FALSE	mRNA02047	missense_variant	GVINP1
CM056411.1	31648373	T	C	0.5	56	0.5	26	FALSE	mRNA02013	missense_variant	OR10A3
CM056411.1	55588151	T	C	0.5	56	0.5	28	FALSE	mRNA01652	missense_variant	BIRC2
CM056411.1	55588526	T	G	0.5	56	0.5	34	FALSE	mRNA01652	missense_variant	BIRC2
CM056411.1	55703260	C	T	0.5	56	0.5	26	FALSE	mRNA01651	missense_variant	Tmem123
CM056411.1	55703272	A	T	0.5	52	0.5	26	FALSE	mRNA01651	missense_variant	Tmem123
CM056411.1	55706983	C	G	0.5	44	0.461538	26	FALSE	mRNA01651	missense_variant	Tmem123
CM056411.1	55706986	C	T	0.5	42	0.461538	26	FALSE	mRNA01651	missense_variant	Tmem123
CM056411.1	55707276	A	G	0.5	52	0.5	28	FALSE	mRNA01651	missense_variant	Tmem123
CM056411.1	55707279	T	C	0.5	50	0.466667	30	FALSE	mRNA01651	missense_variant	Tmem123
CM056411.1	55707290	A	T	0.5	52	0.5	40	FALSE	mRNA01651	missense_variant	Tmem123
[truncated: 7,104 more rows]

## Sheet: Table S4
Table S4. Output VCF file showing copy number variants (CNV) for 28 Svalbard reindeer. A= Ancestral (unique gene); CN0 = deletion; CN2 = 2 duplications; CNH = multiple duplications. NA refers to regions not overlapping with genes. RATA* gene IDs correspond to incomplete gene models.
CNV ID (Chromosome: Start pos. - End pos.)	Type	Freq. Russia	Freq. Svalbard	Gene
CM056401_1:19935001-19956500	A	0.32	0.946429	ABCB4
CM056401_1:19935001-19956500	CN0	0.68	0.0535714	ABCB4
CM056408_1:10196501-10351500	A	0.1	0	ANKRD26
CM056408_1:10196501-10351500	CN2	0.82	0.178571	ANKRD26
CM056408_1:10196501-10351500	CNH	0.08	0.821429	ANKRD26
CM056429_1:17149001-17260000	A	0.14	1	BoLA-DQB
CM056429_1:17149001-17260000	CN0	0.86	0	BoLA-DQB
CM056424_1:23421501-23425000	A	0.76	0	CHL1
CM056424_1:23421501-23425000	CN0	0.14	1	CHL1
CM056424_1:23421501-23425000	CN2	0.1	0	CHL1
CM056410_1:47759001-47774000	A	0.96	0	COP1
CM056410_1:47759001-47774000	CN0	0.04	1	COP1
CM056402_1:11322001-11343500	A	0.74	0.142857	FCRL1
CM056402_1:11322001-11343500	CN2	0.26	0.839286	FCRL1
CM056402_1:11322001-11343500	CNH	0	0.0178571	FCRL1
CM056410_1:1017501-2534000	A	0.36	0	GNPAT
CM056410_1:1017501-2534000	CN2	0.54	0.0535714	GNPAT
CM056410_1:1017501-2534000	CNH	0.1	0.946429	GNPAT
CM056434_1:30389501-30391500	A	0.02	0.642857	KIF11
CM056434_1:30389501-30391500	CN2	0.1	0.125	KIF11
CM056434_1:30389501-30391500	CNH	0.88	0.232143	KIF11
CM056413_1:3524501-3527000	A	0.78	0	LYSMD4
CM056413_1:3524501-3527000	CN2	0.22	0.714286	LYSMD4
CM056413_1:3524501-3527000	CNH	0	0.285714	LYSMD4
CM056428_1:24942001-24945500	A	0.66	0.107143	MAK16
CM056428_1:24942001-24945500	CN0	0.02	0	MAK16
CM056428_1:24942001-24945500	CN2	0.32	0.892857	MAK16
CM056406_1:86375501-86378500	A	0.8	0.214286	MKI67
CM056406_1:86375501-86378500	CN0	0.12	0	MKI67
CM056406_1:86375501-86378500	CN2	0.08	0.785714	MKI67
CM056412_1:7681501-7882500	A	0	0.660714	NDFIP2
CM056412_1:7681501-7882500	CN2	0.28	0.232143	NDFIP2
CM056412_1:7681501-7882500	CNH	0.72	0.107143	NDFIP2
CM056406_1:40915501-40933500	A	0.64	0	OR13A1
CM056406_1:40915501-40933500	CN2	0.36	1	OR13A1
CM056432_1:24886501-24910000	A	0.62	0	OR13C2
CM056432_1:24886501-24910000	CN2	0.38	0.964286	OR13C2
CM056432_1:24886501-24910000	CNH	0	0.0357143	OR13C2
CM056429_1:20397501-20416000	A	1	0.178571	OR2B8P
CM056429_1:20397501-20416000	CN0	0	0.821429	OR2B8P
CM056411_1:29003001-29018000	A	0.74	0.160714	OR52P1
CM056411_1:29003001-29018000	CN0	0.14	0	OR52P1
CM056411_1:29003001-29018000	CN2	0.12	0.839286	OR52P1
CM056409_1:22352501-22357000	A	0.74	0.0535714	RIF1
CM056409_1:22352501-22357000	CN2	0.26	0.946429	RIF1
CM056432_1:34065001-34069000	A	0.78	0.125	TNFSF8
CM056432_1:34065001-34069000	CN0	0.22	0.875	TNFSF8
CM056407_1:80748001-80750500	A	0.06	0	RATAG00000009276
CM056407_1:80748001-80750500	CN2	0.46	0	RATAG00000009276
CM056407_1:80748001-80750500	CNH	0.48	1	RATAG00000009276
CM056410_1:65001-574000	A	0.36	0	RATAG00000009448
CM056410_1:65001-574000	CN2	0.54	0.0535714	RATAG00000009448
CM056410_1:65001-574000	CNH	0.1	0.946429	RATAG00000009448
CM056412_1:11030001-11053000	A	0	0.535714	RATAG00000012680
CM056412_1:11030001-11053000	CN2	0.12	0.285714	RATAG00000012680
CM056412_1:11030001-11053000	CNH	0.88	0.178571	RATAG00000012680
CM056422_1:38398501-38402000	A	0.9	0.107143	RATAG00000021201
CM056422_1:38398501-38402000	CN0	0.02	0	RATAG00000021201
CM056422_1:38398501-38402000	CN2	0.08	0.875	RATAG00000021201
CM056422_1:38398501-38402000	CNH	0	0.0178571	RATAG00000021201
CM056412_1:7614001-7654500	A	0	0.660714	RATAG00000031362
CM056412_1:7614001-7654500	CN2	0.3	0.232143	RATAG00000031362
CM056412_1:7614001-7654500	CNH	0.7	0.107143	RATAG00000031362
CM056401_1:20542501-20545500	A	0.92	0.232143	No Gene overlap
CM056401_1:20542501-20545500	CN0	0.02	0.767857	No Gene overlap
CM056401_1:20542501-20545500	CN2	0.06	0	No Gene overlap
CM056401_1:32252001-32259500	A	0.74	0	No Gene overlap
CM056401_1:32252001-32259500	CN0	0.26	1	No Gene overlap
CM056401_1:66314501-66320500	A	0.96	0.107143	No Gene overlap
CM056401_1:66314501-66320500	CN0	0.02	0.892857	No Gene overlap
CM056401_1:66314501-66320500	CN2	0.02	0	No Gene overlap
CM056401_1:91312501-91316500	A	0.96	0.125	No Gene overlap
CM056401_1:91312501-91316500	CN0	0	0.875	No Gene overlap
CM056401_1:91312501-91316500	CN2	0.04	0	No Gene overlap
CM056402_1:45718001-45724000	A	0.66	0	No Gene overlap
CM056402_1:45718001-45724000	CN0	0.3	1	No Gene overlap
CM056402_1:45718001-45724000	CN2	0.04	0	No Gene overlap
CM056402_1:56691001-56693500	A	0.74	0.160714	No Gene overlap
CM056402_1:56691001-56693500	CN0	0.24	0.839286	No Gene overlap
CM056402_1:56691001-56693500	CN2	0.02	0	No Gene overlap
CM056402_1:59231501-59238500	A	0.92	0	No Gene overlap
CM056402_1:59231501-59238500	CN0	0.08	1	No Gene overlap
CM056402_1:70677501-70680500	A	0.98	0.0714286	No Gene overlap
CM056402_1:70677501-70680500	CN0	0	0.928571	No Gene overlap
CM056402_1:70677501-70680500	CN2	0.02	0	No Gene overlap
CM056403_1:18583501-18589500	A	0.8	0	No Gene overlap
CM056403_1:18583501-18589500	CN0	0.2	1	No Gene overlap
CM056403_1:20547001-20551500	A	0.94	0.0535714	No Gene overlap
CM056403_1:20547001-20551500	CN0	0.02	0	No Gene overlap
CM056403_1:20547001-20551500	CN2	0.04	0.321429	No Gene overlap
CM056403_1:20547001-20551500	CNH	0	0.625	No Gene overlap
CM056403_1:52988001-52991500	A	0.6	0	No Gene overlap
CM056403_1:52988001-52991500	CN0	0.36	1	No Gene overlap
CM056403_1:52988001-52991500	CN2	0.04	0	No Gene overlap
CM056403_1:56866501-56869000	A	0.78	0.0714286	No Gene overlap
CM056403_1:56866501-56869000	CN0	0.02	0	No Gene overlap
CM056403_1:56866501-56869000	CN2	0.2	0.928571	No Gene overlap
CM056403_1:72435001-72444500	A	0.82	0.0535714	No Gene overlap
CM056403_1:72435001-72444500	CN0	0.18	0.946429	No Gene overlap
CM056404_1:23807001-23812000	A	0.8	0.142857	No Gene overlap
CM056404_1:23807001-23812000	CN0	0.18	0.857143	No Gene overlap
CM056404_1:23807001-23812000	CN2	0.02	0	No Gene overlap
CM056404_1:75303501-75307000	A	0.86	0.0178571	No Gene overlap
CM056404_1:75303501-75307000	CN0	0.1	0.982143	No Gene overlap
CM056404_1:75303501-75307000	CN2	0.04	0	No Gene overlap
CM056405_1:3946501-3950000	A	0.74	0.0357143	No Gene overlap
CM056405_1:3946501-3950000	CN0	0.16	0.964286	No Gene overlap
CM056405_1:3946501-3950000	CN2	0.1	0	No Gene overlap
CM056406_1:14265501-14268500	A	0.26	0.892857	No Gene overlap
CM056406_1:14265501-14268500	CN0	0.74	0.107143	No Gene overlap
CM056406_1:16526501-16538500	A	0.84	0	No Gene overlap
CM056406_1:16526501-16538500	CN0	0.16	1	No Gene overlap
CM056406_1:41005001-41009500	A	0.72	0	No Gene overlap
CM056406_1:41005001-41009500	CN0	0.26	1	No Gene overlap
CM056406_1:41005001-41009500	CN2	0.02	0	No Gene overlap
CM056406_1:43876001-43879000	A	0.92	0	No Gene overlap
CM056406_1:43876001-43879000	CN0	0.08	1	No Gene overlap
CM056406_1:46735501-46738500	A	0.88	0	No Gene overlap
CM056406_1:46735501-46738500	CN0	0.04	1	No Gene overlap
CM056406_1:46735501-46738500	CN2	0.08	0	No Gene overlap
CM056406_1:57699001-57702000	A	0.94	0	No Gene overlap
CM056406_1:57699001-57702000	CN2	0.06	0.982143	No Gene overlap
CM056406_1:57699001-57702000	CNH	0	0.0178571	No Gene overlap
CM056406_1:62904501-62914500	A	0.8	0	No Gene overlap
CM056406_1:62904501-62914500	CN0	0.2	1	No Gene overlap
CM056406_1:6519501-6530500	A	0.98	0.285714	No Gene overlap
CM056406_1:6519501-6530500	CN0	0.02	0.714286	No Gene overlap
CM056406_1:84342001-84345000	A	0.7	0	No Gene overlap
CM056406_1:84342001-84345000	CN0	0.3	1	No Gene overlap
CM056407_1:13521501-13526000	A	0.96	0.214286	No Gene overlap
CM056407_1:13521501-13526000	CN0	0.04	0.785714	No Gene overlap
CM056407_1:78684001-78687000	A	0.74	0.0357143	No Gene overlap
CM056407_1:78684001-78687000	CN0	0.26	0.964286	No Gene overlap
CM056408_1:50526501-50530500	A	0.42	0	No Gene overlap
CM056408_1:50526501-50530500	CN2	0.46	0	No Gene overlap
CM056408_1:50526501-50530500	CNH	0.12	1	No Gene overlap
CM056408_1:50661001-50669000	A	0.36	0	No Gene overlap
CM056408_1:50661001-50669000	CN2	0.44	0	No Gene overlap
CM056408_1:50661001-50669000	CNH	0.2	1	No Gene overlap
CM056409_1:19161501-19165500	A	0.9	0.285714	No Gene overlap
CM056409_1:19161501-19165500	CN0	0.04	0.714286	No Gene overlap
CM056409_1:19161501-19165500	CN2	0.06	0	No Gene overlap
CM056409_1:34414001-34422000	A	0.8	0.0178571	No Gene overlap
CM056409_1:34414001-34422000	CN0	0.2	0.982143	No Gene overlap
CM056410_1:31774501-31784500	A	0.82	0.0714286	No Gene overlap
CM056410_1:31774501-31784500	CN2	0.1	0.0714286	No Gene overlap
CM056410_1:31774501-31784500	CNH	0.08	0.857143	No Gene overlap
CM056410_1:578501-1016000	A	0.36	0	No Gene overlap
CM056410_1:578501-1016000	CN2	0.54	0.0535714	No Gene overlap
CM056410_1:578501-1016000	CNH	0.1	0.946429	No Gene overlap
CM056410_1:7934501-7938500	A	0.92	0	No Gene overlap
CM056410_1:7934501-7938500	CN0	0.08	1	No Gene overlap
CM056411_1:10987501-10993000	A	1	0.107143	No Gene overlap
CM056411_1:10987501-10993000	CN2	0	0.107143	No Gene overlap
CM056411_1:10987501-10993000	CNH	0	0.785714	No Gene overlap
CM056411_1:13501-23000	A	0.06	0.767857	No Gene overlap
CM056411_1:13501-23000	CN2	0.94	0.232143	No Gene overlap
CM056411_1:19339501-19342500	A	0.88	0	No Gene overlap
CM056411_1:19339501-19342500	CN2	0.12	0.946429	No Gene overlap
CM056411_1:19339501-19342500	CNH	0	0.0535714	No Gene overlap
CM056411_1:28002501-28006000	A	0.96	0.160714	No Gene overlap
CM056411_1:28002501-28006000	CN0	0.04	0.839286	No Gene overlap
CM056411_1:28086501-28155500	A	0.68	0.0714286	No Gene overlap
CM056411_1:28086501-28155500	CN0	0.02	0.928571	No Gene overlap
CM056411_1:28086501-28155500	CN2	0.3	0	No Gene overlap
CM056411_1:45995001-46021000	A	1	0	No Gene overlap
CM056411_1:45995001-46021000	CN0	0	1	No Gene overlap
CM056411_1:46481001-46484500	A	0.84	0.0178571	No Gene overlap
CM056411_1:46481001-46484500	CN0	0.1	0.982143	No Gene overlap
CM056411_1:46481001-46484500	CN2	0.06	0	No Gene overlap
CM056411_1:57034501-57038500	A	0.96	0.178571	No Gene overlap
CM056411_1:57034501-57038500	CN0	0.04	0.821429	No Gene overlap
CM056411_1:7762001-7768500	A	0.9	0.196429	No Gene overlap
CM056411_1:7762001-7768500	CN0	0.08	0.803571	No Gene overlap
CM056411_1:7762001-7768500	CN2	0.02	0	No Gene overlap
CM056411_1:800501-819500	A	0.34	1	No Gene overlap
CM056411_1:800501-819500	CN0	0.66	0	No Gene overlap
CM056412_1:10563001-10648000	A	0	0.660714	No Gene overlap
CM056412_1:10563001-10648000	CN2	0.28	0.232143	No Gene overlap
CM056412_1:10563001-10648000	CNH	0.72	0.107143	No Gene overlap
CM056412_1:10927001-10931000	A	0.32	0.232143	No Gene overlap
CM056412_1:10927001-10931000	CN0	0	0.660714	No Gene overlap
CM056412_1:10927001-10931000	CN2	0.34	0.0714286	No Gene overlap
CM056412_1:10927001-10931000	CNH	0.34	0.0357143	No Gene overlap
CM056412_1:18658501-18663500	A	0.68	0.0178571	No Gene overlap
CM056412_1:18658501-18663500	CN0	0.32	0.982143	No Gene overlap
CM056412_1:48846501-48849500	A	0.86	0.160714	No Gene overlap
CM056412_1:48846501-48849500	CN0	0.08	0.839286	No Gene overlap
CM056412_1:48846501-48849500	CN2	0.06	0	No Gene overlap
CM056412_1:69996001-70003500	A	1	0.339286	No Gene overlap
CM056412_1:69996001-70003500	CN0	0	0.660714	No Gene overlap
CM056413_1:16124501-16129000	A	0.76	0.107143	No Gene overlap
CM056413_1:16124501-16129000	CN2	0.24	0.892857	No Gene overlap
CM056413_1:16217501-16219500	A	0.6	0	No Gene overlap
CM056413_1:16217501-16219500	CN0	0.38	1	No Gene overlap
CM056413_1:16217501-16219500	CN2	0.02	0	No Gene overlap
CM056414_1:12927001-12934000	A	0.92	0.0357143	No Gene overlap
CM056414_1:12927001-12934000	CN0	0.08	0.964286	No Gene overlap
CM056414_1:26419001-26422000	A	0.32	0.946429	No Gene overlap
CM056414_1:26419001-26422000	CN0	0.68	0	No Gene overlap
CM056414_1:26419001-26422000	CN2	0	0.0535714	No Gene overlap
CM056414_1:426001-431000	A	0.92	0.142857	No Gene overlap
CM056414_1:426001-431000	CN0	0.08	0	No Gene overlap
CM056414_1:426001-431000	CN2	0	0.821429	No Gene overlap
CM056414_1:426001-431000	CNH	0	0.0357143	No Gene overlap
CM056414_1:6559501-6564000	A	0.84	0.0178571	No Gene overlap
CM056414_1:6559501-6564000	CN0	0.16	0.982143	No Gene overlap
CM056415_1:1721501-1724500	A	0.84	0.125	No Gene overlap
CM056415_1:1721501-1724500	CN0	0.06	0	No Gene overlap
CM056415_1:1721501-1724500	CN2	0.1	0.875	No Gene overlap
CM056415_1:24999501-25003500	A	0.8	0.0892857	No Gene overlap
CM056415_1:24999501-25003500	CN0	0.1	0.910714	No Gene overlap
CM056415_1:24999501-25003500	CN2	0.1	0	No Gene overlap
CM056415_1:51482501-51489000	A	0.66	0	No Gene overlap
CM056415_1:51482501-51489000	CN2	0.24	0.214286	No Gene overlap
CM056415_1:51482501-51489000	CNH	0.1	0.785714	No Gene overlap
CM056415_1:60995501-60999500	A	0.82	0	No Gene overlap
CM056415_1:60995501-60999500	CN0	0.14	1	No Gene overlap
CM056415_1:60995501-60999500	CN2	0.04	0	No Gene overlap
CM056416_1:2759001-2765000	A	0.64	0	No Gene overlap
CM056416_1:2759001-2765000	CN0	0.36	1	No Gene overlap
CM056416_1:5440001-5444500	A	0.8	0.125	No Gene overlap
CM056416_1:5440001-5444500	CN0	0.2	0.875	No Gene overlap
CM056417_1:13306001-13319500	A	0.9	0.0178571	No Gene overlap
CM056417_1:13306001-13319500	CN0	0.1	0.982143	No Gene overlap
CM056418_1:1072001-1075000	A	0.86	0.178571	No Gene overlap
CM056418_1:1072001-1075000	CN0	0.06	0.821429	No Gene overlap
CM056418_1:1072001-1075000	CN2	0.08	0	No Gene overlap
CM056419_1:29626501-29630500	A	0.22	0.964286	No Gene overlap
CM056419_1:29626501-29630500	CN2	0.64	0.0357143	No Gene overlap
CM056419_1:29626501-29630500	CNH	0.14	0	No Gene overlap
CM056419_1:6620001-6623500	A	0.8	0.107143	No Gene overlap
CM056419_1:6620001-6623500	CN0	0.12	0.892857	No Gene overlap
CM056419_1:6620001-6623500	CN2	0.08	0	No Gene overlap
CM056419_1:8407001-8412000	A	0.96	0.107143	No Gene overlap
CM056419_1:8407001-8412000	CN0	0.02	0.892857	No Gene overlap
CM056419_1:8407001-8412000	CN2	0.02	0	No Gene overlap
CM056420_1:18569501-18572500	A	0.74	0	No Gene overlap
CM056420_1:18569501-18572500	CN0	0.26	1	No Gene overlap
CM056421_1:30296001-30298500	A	0.94	0.375	No Gene overlap
CM056421_1:30296001-30298500	CN0	0.06	0.625	No Gene overlap
CM056421_1:33353501-33356500	A	0.84	0.25	No Gene overlap
CM056421_1:33353501-33356500	CN0	0.1	0.75	No Gene overlap
CM056421_1:33353501-33356500	CN2	0.06	0	No Gene overlap
CM056421_1:45743501-45745500	A	0.76	0.0535714	No Gene overlap
CM056421_1:45743501-45745500	CN0	0.24	0.946429	No Gene overlap
CM056421_1:49207501-49214000	A	0.98	0.196429	No Gene overlap
CM056421_1:49207501-49214000	CN2	0.02	0.767857	No Gene overlap
CM056421_1:49207501-49214000	CNH	0	0.0357143	No Gene overlap
CM056421_1:49248501-49254000	A	0.98	0.214286	No Gene overlap
CM056421_1:49248501-49254000	CN0	0.02	0	No Gene overlap
CM056421_1:49248501-49254000	CN2	0	0.785714	No Gene overlap
CM056421_1:9087501-9094500	A	0.72	0	No Gene overlap
CM056421_1:9087501-9094500	CN0	0.28	1	No Gene overlap
CM056422_1:24710501-24714000	A	0.9	0.232143	No Gene overlap
CM056422_1:24710501-24714000	CN0	0.02	0.767857	No Gene overlap
CM056422_1:24710501-24714000	CN2	0.08	0	No Gene overlap
CM056423_1:14198001-14202000	A	0.98	0.196429	No Gene overlap
CM056423_1:14198001-14202000	CN0	0.02	0.803571	No Gene overlap
CM056423_1:2853001-2856500	A	0.84	0.142857	No Gene overlap
CM056423_1:2853001-2856500	CN0	0.16	0.857143	No Gene overlap
CM056425_1:16133501-16140000	A	0.9	0	No Gene overlap
CM056425_1:16133501-16140000	CN0	0.1	1	No Gene overlap
CM056425_1:17969501-17972000	A	0.84	0.25	No Gene overlap
CM056425_1:17969501-17972000	CN0	0.1	0.75	No Gene overlap
CM056425_1:17969501-17972000	CN2	0.06	0	No Gene overlap
CM056425_1:3260001-3263000	A	0.8	0.0178571	No Gene overlap
CM056425_1:3260001-3263000	CN2	0.2	0.410714	No Gene overlap
CM056425_1:3260001-3263000	CNH	0	0.571429	No Gene overlap
CM056425_1:38837501-38841500	A	0.94	0.285714	No Gene overlap
CM056425_1:38837501-38841500	CN0	0.04	0.714286	No Gene overlap
CM056425_1:38837501-38841500	CN2	0.02	0	No Gene overlap
CM056426_1:83501-87000	A	0.78	0	No Gene overlap
CM056426_1:83501-87000	CN0	0.18	1	No Gene overlap
CM056426_1:83501-87000	CN2	0.04	0	No Gene overlap
CM056427_1:39714501-39716500	A	0.82	0	No Gene overlap
CM056427_1:39714501-39716500	CN0	0.16	1	No Gene overlap
CM056427_1:39714501-39716500	CN2	0.02	0	No Gene overlap
CM056427_1:42709001-42712000	A	0.92	0.0357143	No Gene overlap
CM056427_1:42709001-42712000	CN0	0.06	0.964286	No Gene overlap
CM056427_1:42709001-42712000	CN2	0.02	0	No Gene overlap
CM056427_1:4440501-4445000	A	0.8	0.0892857	No Gene overlap
CM056427_1:4440501-4445000	CN0	0.2	0.910714	No Gene overlap
CM056427_1:56078501-56087000	A	0.64	0	No Gene overlap
CM056427_1:56078501-56087000	CN0	0.34	1	No Gene overlap
CM056427_1:56078501-56087000	CN2	0.02	0	No Gene overlap
CM056428_1:26997001-27000000	A	0.76	0	No Gene overlap
CM056428_1:26997001-27000000	CN0	0.24	1	No Gene overlap
CM056428_1:30363001-30366500	A	0.76	0.125	No Gene overlap
CM056428_1:30363001-30366500	CN0	0.22	0.875	No Gene overlap
CM056428_1:30363001-30366500	CN2	0.02	0	No Gene overlap
CM056428_1:4895001-4901000	A	0.92	0	No Gene overlap
CM056428_1:4895001-4901000	CN0	0.06	1	No Gene overlap
CM056428_1:4895001-4901000	CN2	0.02	0	No Gene overlap
CM056430_1:14862501-14865500	A	0.58	0	No Gene overlap
CM056430_1:14862501-14865500	CN0	0.42	1	No Gene overlap
CM056430_1:21139001-21147500	A	0.82	0.196429	No Gene overlap
CM056430_1:21139001-21147500	CN0	0.18	0.803571	No Gene overlap
CM056430_1:30400501-30410000	A	0.98	0	No Gene overlap
CM056430_1:30400501-30410000	CN2	0.02	0.214286	No Gene overlap
CM056430_1:30400501-30410000	CNH	0	0.785714	No Gene overlap
CM056432_1:10662001-10665000	A	0.72	0	No Gene overlap
CM056432_1:10662001-10665000	CN0	0.2	1	No Gene overlap
CM056432_1:10662001-10665000	CN2	0.08	0	No Gene overlap
CM056432_1:19227501-19231500	A	0.76	0	No Gene overlap
CM056432_1:19227501-19231500	CN0	0.22	1	No Gene overlap
CM056432_1:19227501-19231500	CN2	0.02	0	No Gene overlap
CM056432_1:24916501-24940500	A	0.88	0.0892857	No Gene overlap
CM056432_1:24916501-24940500	CN0	0.12	0.910714	No Gene overlap
CM056432_1:9763501-9766500	A	0.24	1	No Gene overlap
CM056432_1:9763501-9766500	CN0	0.76	0	No Gene overlap
CM056433_1:13772501-13775500	A	0.72	0.0892857	No Gene overlap
CM056433_1:13772501-13775500	CN0	0.28	0.910714	No Gene overlap
CM056433_1:4210501-4218500	A	0.96	0	No Gene overlap
CM056433_1:4210501-4218500	CN0	0.04	1	No Gene overlap
CM056434_1:30293501-30298000	A	0.32	0	No Gene overlap
CM056434_1:30293501-30298000	CN2	0.6	0	No Gene overlap
CM056434_1:30293501-30298000	CNH	0.08	1	No Gene overlap
CM056434_1:487501-496500	A	1	0.285714	No Gene overlap
CM056434_1:487501-496500	CN2	0	0.660714	No Gene overlap
CM056434_1:487501-496500	CNH	0	0.0535714	No Gene overlap
CM056434_1:63301501-63305500	A	0.82	0.0535714	No Gene overlap
CM056434_1:63301501-63305500	CN0	0.18	0.946429	No Gene overlap
CM056434_1:74614001-74620500	A	0.88	0.303571	No Gene overlap
CM056434_1:74614001-74620500	CN0	0.12	0.696429	No Gene overlap

## Sheet: Table S5
Table S5. Candidate genes large deletions analysis.
Gene ID	Parent (RanTar annotation)	Scaffold	window start	window end	Size
WDR36	RATAM00000004138	CM056427.1	4441468	4444085	2617
KCTD5	RATAM00000027701	CM056405.1	30899030	30899664	634

## Sheet: Table S6
Table S7. GOrilla and Panther processes functions for the 120 candiate genes.
(a) GOrilla - Process
GO term	Description	P-value	FDR q-value	Enrichment (N,B, n, b)	Genes	Method
GO:2000780	negative regulation of double-strand break repair	3.32e-05	0.505	21.40 (15383,25,115,4)	RIF1 - rap1 interacting factor homolog (yeast)	CNV
					UBR5 - ubiquitin protein ligase e3 component n-recognin 5	PBS
					PARPBP - parp1 binding protein	PBS
					NUDT16L1 - nudix (nucleoside diphosphate linked moiety x)-type motif 16-like 1	PBS
GO:0045738	negative regulation of DNA repair	4.55e-05	0.346	19.82 (15383,27,115,4)	RIF1 - rap1 interacting factor homolog (yeast)	CNV
					UBR5 - ubiquitin protein ligase e3 component n-recognin 5	PBS
					PARPBP - parp1 binding protein	PBS
					NUDT16L1 - nudix (nucleoside diphosphate linked moiety x)-type motif 16-like 1	PBS
GO:0051596	methylglyoxal catabolic process	0.000165	0.838	89.18 (15383,3,115,2)	PARK7 - parkinson protein 7	PBS
					PNKD - paroxysmal nonkinesigenic dyskinesia	SNPeff
GO:0061727	methylglyoxal catabolic process to lactate	0.000165	0.628	89.18 (15383,3,115,2)	PARK7 - parkinson protein 7	PBS
					PNKD - paroxysmal nonkinesigenic dyskinesia	SNPeff
GO:0070507	regulation of microtubule cytoskeleton organization	0.000353	1	5.32 (15383,176,115,7)	AKAP9 - a kinase (prka) anchor protein (yotiao) 9	SNPeff
					MAP2 - microtubule-associated protein 2	SNPeff
					STIL - scl/tal1 interrupting locus	PBS
					TRIM37 - tripartite motif containing 37	PBS
					SKA2 - spindle and kinetochore associated complex subunit 2	PBS
					TRIM36 - tripartite motif containing 36	SNPeff
					KIF18A - kinesin family member 18a	SNPeff
GO:0009438	methylglyoxal metabolic process	0.000546	1	53.51 (15383,5,115,2)	PARK7 - parkinson protein 7	PBS
					PNKD - paroxysmal nonkinesigenic dyskinesia	SNPeff
GO:0032411	positive regulation of transporter activity	0.000798	1	6.90 (15383,97,115,5)	ABCB1 - atp-binding cassette, sub-family b (mdr/tap), member 1	SNPeff
					ANK3 - ankyrin 3, node of ranvier (ankyrin g)	PBS
					AKAP9 - a kinase (prka) anchor protein (yotiao) 9	SNPeff
					STIM1 - stromal interaction molecule 1	PBS
					PARK7 - parkinson protein 7	PBS
GO:0032886	regulation of microtubule-based process	0.000852	1	4.59 (15383,204,115,7)	AKAP9 - a kinase (prka) anchor protein (yotiao) 9	SNPeff
					MAP2 - microtubule-associated protein 2	SNPeff
					STIL - scl/tal1 interrupting locus	PBS
					TRIM37 - tripartite motif containing 37	PBS
					SKA2 - spindle and kinetochore associated complex subunit 2	PBS
					TRIM36 - tripartite motif containing 36	SNPeff
					KIF18A - kinesin family member 18a	SNPeff
(b) GOrilla - Function
GO:0016728	oxidoreductase activity, acting on CH or CH2 groups, disulfide as acceptor	0.000165	0.759	89.18 (15383,3,115,2)	RRM2B - ribonucleotide reductase m2 b (tp53 inducible)	PBS
					RRM1 - ribonucleotide reductase m1	PBS
GO:0004748	ribonucleoside-diphosphate reductase activity, thioredoxin disulfide as acceptor	0.000165	0.379	89.18 (15383,3,115,2)	RRM2B - ribonucleotide reductase m2 b (tp53 inducible)	PBS
					RRM1 - ribonucleotide reductase m1	PBS
GO:0061731	ribonucleoside-diphosphate reductase activity	0.000165	0.253	89.18 (15383,3,115,2)	RRM2B - ribonucleotide reductase m2 b (tp53 inducible)	PBS
					RRM1 - ribonucleotide reductase m1	PBS
GO:0034237	protein kinase A regulatory subunit binding	0.000565	0.648	18.24 (15383,22,115,3)	WASF3 - was protein family, member 3	PBS
					AKAP9 - a kinase (prka) anchor protein (yotiao) 9	SNPeff
					AKAP11 - a kinase (prka) anchor protein 11	SNPeff
(c) Panther (Biological functions)
Category	Gene number	Percent of gene hit against total # genes	Percent of gene hit against total # Process hits	Method
cellular process (GO:0009987)	59	0.48	0.273	PBS, SNPeff, CNV
reproductive process (GO:0022414)	2	0.016	0.009	PBS, SNPeff
No PANTHER category is assigned (UNCLASSIFIED)	44	0.358	0.204	PBS, SNPeff, CNV
localization (GO:0051179)	13	0.106	0.06	PBS, SNPeff
reproduction (GO:0000003)	2	0.016	0.009	PBS, SNPeff
biological regulation (GO:0065007)	28	0.228	0.13	PBS, SNPeff, CNV
response to stimulus (GO:0050896)	16	0.13	0.074	PBS, SNPeff, CNV
homeostatic process (GO:0042592)	3	0.024	0.014	PBS, SNPeff
developmental process (GO:0032502)	5	0.041	0.023	PBS, SNPeff
multicellular organismal process (GO:0032501)	9	0.073	0.042	PBS, SNPeff, CNV
metabolic process (GO:0008152)	33	0.268	0.153	PBS, SNPeff, CNV
immune system process (GO:0002376)	2	0.016	0.009	PBS, CNV

## Sheet: Table S7
Table S8. Jax database output table for 121 candidate genes.
Input	Input Type	MGI Gene/Marker ID	Symbol	Name	Feature Type	MP ID	Term
ACER3	current symbol	MGI:1913440	Acer3	alkaline ceramidase 3	protein coding gene	MP:0000876	Purkinje cell degeneration
ACER3	current symbol	MGI:1913440	Acer3	alkaline ceramidase 3	protein coding gene	MP:0001405	impaired coordination
ACER3	current symbol	MGI:1913440	Acer3	alkaline ceramidase 3	protein coding gene	MP:0001513	limb grasping
ACER3	current symbol	MGI:1913440	Acer3	alkaline ceramidase 3	protein coding gene	MP:0002757	decreased vertical activity
ACER3	current symbol	MGI:1913440	Acer3	alkaline ceramidase 3	protein coding gene	MP:0009823	abnormal sphingomyelin level
ACER3	current symbol	MGI:1913440	Acer3	alkaline ceramidase 3	protein coding gene	MP:0012230	abnormal sphingolipid level
ACER3	current symbol	MGI:1913440	Acer3	alkaline ceramidase 3	protein coding gene	MP:0012232	abnormal ceramide level
ACER3	current symbol	MGI:1913440	Acer3	alkaline ceramidase 3	protein coding gene	MP:0020116	increased sphingosine level
Anks3	current symbol	MGI:1919865	Anks3	ankyrin repeat and sterile alpha motif domain containing 3	protein coding gene	MP:0011100	preweaning lethality, complete penetrance
BCLAF1	current symbol	MGI:1917580	Bclaf1	BCL2-associated transcription factor 1	protein coding gene	MP:0000562	polydactyly
BCLAF1	current symbol	MGI:1917580	Bclaf1	BCL2-associated transcription factor 1	protein coding gene	MP:0001176	abnormal lung development
BCLAF1	current symbol	MGI:1917580	Bclaf1	BCL2-associated transcription factor 1	protein coding gene	MP:0001265	decreased body size
BCLAF1	current symbol	MGI:1917580	Bclaf1	BCL2-associated transcription factor 1	protein coding gene	MP:0001303	abnormal lens morphology
BCLAF1	current symbol	MGI:1917580	Bclaf1	BCL2-associated transcription factor 1	protein coding gene	MP:0001399	hyperactivity
BCLAF1	current symbol	MGI:1917580	Bclaf1	BCL2-associated transcription factor 1	protein coding gene	MP:0001575	cyanosis
BCLAF1	current symbol	MGI:1917580	Bclaf1	BCL2-associated transcription factor 1	protein coding gene	MP:0003037	increased myocardial infarct size
BCLAF1	current symbol	MGI:1917580	Bclaf1	BCL2-associated transcription factor 1	protein coding gene	MP:0003222	increased cardiomyocyte apoptosis
BCLAF1	current symbol	MGI:1917580	Bclaf1	BCL2-associated transcription factor 1	protein coding gene	MP:0005014	increased B cell number
BCLAF1	current symbol	MGI:1917580	Bclaf1	BCL2-associated transcription factor 1	protein coding gene	MP:0005095	decreased T cell proliferation
BCLAF1	current symbol	MGI:1917580	Bclaf1	BCL2-associated transcription factor 1	protein coding gene	MP:0005140	decreased cardiac muscle contractility
BCLAF1	current symbol	MGI:1917580	Bclaf1	BCL2-associated transcription factor 1	protein coding gene	MP:0008079	decreased CD8-positive, alpha-beta T cell number
BCLAF1	current symbol	MGI:1917580	Bclaf1	BCL2-associated transcription factor 1	protein coding gene	MP:0009546	absent gastric milk in neonates
BCLAF1	current symbol	MGI:1917580	Bclaf1	BCL2-associated transcription factor 1	protein coding gene	MP:0010053	decreased grip strength
BCLAF1	current symbol	MGI:1917580	Bclaf1	BCL2-associated transcription factor 1	protein coding gene	MP:0011085	postnatal lethality, complete penetrance
BCLAF1	current symbol	MGI:1917580	Bclaf1	BCL2-associated transcription factor 1	protein coding gene	MP:0011100	preweaning lethality, complete penetrance
BCLAF1	current symbol	MGI:1917580	Bclaf1	BCL2-associated transcription factor 1	protein coding gene	MP:0011143	thick lung-associated mesenchyme
BCLAF1	current symbol	MGI:1917580	Bclaf1	BCL2-associated transcription factor 1	protein coding gene	MP:0011145	abnormal mesenchymal cell differentiation involved in lung development
BCLAF1	current symbol	MGI:1917580	Bclaf1	BCL2-associated transcription factor 1	protein coding gene	MP:0011971	increased circulating lactate dehydrogenase level
BRIP1	current symbol	MGI:2442836	Brip1	BRCA1 interacting protein C-terminal helicase 1	protein coding gene	MP:0000352	decreased cell proliferation
BRIP1	current symbol	MGI:2442836	Brip1	BRCA1 interacting protein C-terminal helicase 1	protein coding gene	MP:0000367	abnormal coat/ hair morphology
BRIP1	current symbol	MGI:2442836	Brip1	BRCA1 interacting protein C-terminal helicase 1	protein coding gene	MP:0001147	small testis
BRIP1	current symbol	MGI:2442836	Brip1	BRCA1 interacting protein C-terminal helicase 1	protein coding gene	MP:0001304	cataract
BRIP1	current symbol	MGI:2442836	Brip1	BRCA1 interacting protein C-terminal helicase 1	protein coding gene	MP:0001399	hyperactivity
BRIP1	current symbol	MGI:2442836	Brip1	BRCA1 interacting protein C-terminal helicase 1	protein coding gene	MP:0001406	abnormal gait
BRIP1	current symbol	MGI:2442836	Brip1	BRCA1 interacting protein C-terminal helicase 1	protein coding gene	MP:0001529	abnormal vocalization
BRIP1	current symbol	MGI:2442836	Brip1	BRCA1 interacting protein C-terminal helicase 1	protein coding gene	MP:0001921	reduced fertility
BRIP1	current symbol	MGI:2442836	Brip1	BRCA1 interacting protein C-terminal helicase 1	protein coding gene	MP:0001935	decreased litter size
BRIP1	current symbol	MGI:2442836	Brip1	BRCA1 interacting protein C-terminal helicase 1	protein coding gene	MP:0001940	testis hypoplasia
BRIP1	current symbol	MGI:2442836	Brip1	BRCA1 interacting protein C-terminal helicase 1	protein coding gene	MP:0002016	ovary cyst
BRIP1	current symbol	MGI:2442836	Brip1	BRCA1 interacting protein C-terminal helicase 1	protein coding gene	MP:0002020	increased tumor incidence
BRIP1	current symbol	MGI:2442836	Brip1	BRCA1 interacting protein C-terminal helicase 1	protein coding gene	MP:0002041	increased pituitary adenoma incidence
BRIP1	current symbol	MGI:2442836	Brip1	BRCA1 interacting protein C-terminal helicase 1	protein coding gene	MP:0002075	abnormal coat/hair pigmentation
BRIP1	current symbol	MGI:2442836	Brip1	BRCA1 interacting protein C-terminal helicase 1	protein coding gene	MP:0002216	abnormal seminiferous tubule morphology
BRIP1	current symbol	MGI:2442836	Brip1	BRCA1 interacting protein C-terminal helicase 1	protein coding gene	MP:0002590	increased mean corpuscular volume
BRIP1	current symbol	MGI:2442836	Brip1	BRCA1 interacting protein C-terminal helicase 1	protein coding gene	MP:0002628	hepatic steatosis
BRIP1	current symbol	MGI:2442836	Brip1	BRCA1 interacting protein C-terminal helicase 1	protein coding gene	MP:0002685	abnormal spermatogonia proliferation
BRIP1	current symbol	MGI:2442836	Brip1	BRCA1 interacting protein C-terminal helicase 1	protein coding gene	MP:0002687	oligozoospermia
BRIP1	current symbol	MGI:2442836	Brip1	BRCA1 interacting protein C-terminal helicase 1	protein coding gene	MP:0002776	increased Sertoli cell number
BRIP1	current symbol	MGI:2442836	Brip1	BRCA1 interacting protein C-terminal helicase 1	protein coding gene	MP:0002968	increased circulating alkaline phosphatase level
BRIP1	current symbol	MGI:2442836	Brip1	BRCA1 interacting protein C-terminal helicase 1	protein coding gene	MP:0003179	thrombocytopenia
BRIP1	current symbol	MGI:2442836	Brip1	BRCA1 interacting protein C-terminal helicase 1	protein coding gene	MP:0003205	testicular atrophy
BRIP1	current symbol	MGI:2442836	Brip1	BRCA1 interacting protein C-terminal helicase 1	protein coding gene	MP:0003582	abnormal ovary development
BRIP1	current symbol	MGI:2442836	Brip1	BRCA1 interacting protein C-terminal helicase 1	protein coding gene	MP:0003702	abnormal chromosome morphology
BRIP1	current symbol	MGI:2442836	Brip1	BRCA1 interacting protein C-terminal helicase 1	protein coding gene	MP:0004030	induced chromosome breakage
BRIP1	current symbol	MGI:2442836	Brip1	BRCA1 interacting protein C-terminal helicase 1	protein coding gene	MP:0004852	decreased testis weight
BRIP1	current symbol	MGI:2442836	Brip1	BRCA1 interacting protein C-terminal helicase 1	protein coding gene	MP:0005621	abnormal cell physiology
BRIP1	current symbol	MGI:2442836	Brip1	BRCA1 interacting protein C-terminal helicase 1	protein coding gene	MP:0006378	abnormal spermatogonia morphology
BRIP1	current symbol	MGI:2442836	Brip1	BRCA1 interacting protein C-terminal helicase 1	protein coding gene	MP:0008008	early cellular replicative senescence
BRIP1	current symbol	MGI:2442836	Brip1	BRCA1 interacting protein C-terminal helicase 1	protein coding gene	MP:0008057	abnormal DNA replication
BRIP1	current symbol	MGI:2442836	Brip1	BRCA1 interacting protein C-terminal helicase 1	protein coding gene	MP:0008392	decreased primordial germ cell number
BRIP1	current symbol	MGI:2442836	Brip1	BRCA1 interacting protein C-terminal helicase 1	protein coding gene	MP:0008866	chromosomal instability
BRIP1	current symbol	MGI:2442836	Brip1	BRCA1 interacting protein C-terminal helicase 1	protein coding gene	MP:0008966	abnormal chiasmata formation
BRIP1	current symbol	MGI:2442836	Brip1	BRCA1 interacting protein C-terminal helicase 1	protein coding gene	MP:0009092	endometrium hyperplasia
BRIP1	current symbol	MGI:2442836	Brip1	BRCA1 interacting protein C-terminal helicase 1	protein coding gene	MP:0009308	increased adenocarcinoma incidence
BRIP1	current symbol	MGI:2442836	Brip1	BRCA1 interacting protein C-terminal helicase 1	protein coding gene	MP:0010053	decreased grip strength
BRIP1	current symbol	MGI:2442836	Brip1	BRCA1 interacting protein C-terminal helicase 1	protein coding gene	MP:0010383	increased adenoma incidence
BRIP1	current symbol	MGI:2442836	Brip1	BRCA1 interacting protein C-terminal helicase 1	protein coding gene	MP:0010948	abnormal double-strand DNA break repair
BRIP1	current symbol	MGI:2442836	Brip1	BRCA1 interacting protein C-terminal helicase 1	protein coding gene	MP:0011125	decreased primary ovarian follicle number
BRIP1	current symbol	MGI:2442836	Brip1	BRCA1 interacting protein C-terminal helicase 1	protein coding gene	MP:0011750	abnormal seminiferous tubule epithelium morphology
BRIP1	current symbol	MGI:2442836	Brip1	BRCA1 interacting protein C-terminal helicase 1	protein coding gene	MP:0011751	abnormal X-Y chromosome synapsis during male meiosis
BRIP1	current symbol	MGI:2442836	Brip1	BRCA1 interacting protein C-terminal helicase 1	protein coding gene	MP:0012431	increased lymphoma incidence
BRIP1	current symbol	MGI:2442836	Brip1	BRCA1 interacting protein C-terminal helicase 1	protein coding gene	MP:0013538	increased Harderian gland adenoma incidence
BRIP1	current symbol	MGI:2442836	Brip1	BRCA1 interacting protein C-terminal helicase 1	protein coding gene	MP:0014040	increased cellular sensitivity to DNA damaging agents
BRIP1	current symbol	MGI:2442836	Brip1	BRCA1 interacting protein C-terminal helicase 1	protein coding gene	MP:0030934	decreased primordial germ cell proliferation
BRIP1	current symbol	MGI:2442836	Brip1	BRCA1 interacting protein C-terminal helicase 1	protein coding gene	MP:0030935	increased primordial germ cell apoptosis
BRIP1	human synonym	MGI:2137228	Mrpl36	mitochondrial ribosomal protein L36	protein coding gene
C16orf96	human symbol	MGI:1926059	4930562C15Rik	RIKEN cDNA 4930562C15 gene	protein coding gene
CBWD2	human synonym	MGI:2385089	Zng1	Zn regulated GTPase metalloprotein activator 1	protein coding gene	MP:0000516	abnormal renal/urinary system morphology
CBWD2	human synonym	MGI:2385089	Zng1	Zn regulated GTPase metalloprotein activator 1	protein coding gene	MP:0000519	hydronephrosis
CBWD2	human synonym	MGI:2385089	Zng1	Zn regulated GTPase metalloprotein activator 1	protein coding gene	MP:0000536	hydroureter
CBWD2	human synonym	MGI:2385089	Zng1	Zn regulated GTPase metalloprotein activator 1	protein coding gene	MP:0002703	abnormal renal tubule morphology
CBWD2	human synonym	MGI:2385089	Zng1	Zn regulated GTPase metalloprotein activator 1	protein coding gene	MP:0011425	abnormal kidney interstitium morphology
CBWD2	human synonym	MGI:2385089	Zng1	Zn regulated GTPase metalloprotein activator 1	protein coding gene	MP:0011493	double ureter
CDC42BPA	current symbol	MGI:2441841	Cdc42bpa	CDC42 binding protein kinase alpha	protein coding gene
COQ8A	current symbol	MGI:1914676	Coq8a	coenzyme Q8A	protein coding gene	MP:0000759	abnormal skeletal muscle morphology
COQ8A	current symbol	MGI:1914676	Coq8a	coenzyme Q8A	protein coding gene	MP:0000876	Purkinje cell degeneration
COQ8A	current symbol	MGI:1914676	Coq8a	coenzyme Q8A	protein coding gene	MP:0000877	abnormal Purkinje cell morphology
COQ8A	current symbol	MGI:1914676	Coq8a	coenzyme Q8A	protein coding gene	MP:0001393	ataxia
COQ8A	current symbol	MGI:1914676	Coq8a	coenzyme Q8A	protein coding gene	MP:0001405	impaired coordination
COQ8A	current symbol	MGI:1914676	Coq8a	coenzyme Q8A	protein coding gene	MP:0001548	hyperlipidemia
COQ8A	current symbol	MGI:1914676	Coq8a	coenzyme Q8A	protein coding gene	MP:0002272	abnormal nervous system electrophysiology
COQ8A	current symbol	MGI:1914676	Coq8a	coenzyme Q8A	protein coding gene	MP:0002906	increased susceptibility to pharmacologically induced seizures
COQ8A	current symbol	MGI:1914676	Coq8a	coenzyme Q8A	protein coding gene	MP:0005319	abnormal enzyme/coenzyme level
COQ8A	current symbol	MGI:1914676	Coq8a	coenzyme Q8A	protein coding gene	MP:0008414	abnormal spatial reference memory
COQ8A	current symbol	MGI:1914676	Coq8a	coenzyme Q8A	protein coding gene	MP:0009358	environmentally induced seizures
COQ8A	current symbol	MGI:1914676	Coq8a	coenzyme Q8A	protein coding gene	MP:0009412	skeletal muscle fiber degeneration
COQ8A	current symbol	MGI:1914676	Coq8a	coenzyme Q8A	protein coding gene	MP:0012106	impaired exercise endurance
Crtc3	current symbol	MGI:1917711	Crtc3	CREB regulated transcription coactivator 3	protein coding gene	MP:0001258	decreased body length
Crtc3	current symbol	MGI:1917711	Crtc3	CREB regulated transcription coactivator 3	protein coding gene	MP:0002078	abnormal glucose homeostasis
Crtc3	current symbol	MGI:1917711	Crtc3	CREB regulated transcription coactivator 3	protein coding gene	MP:0002702	decreased circulating free fatty acids level
Crtc3	current symbol	MGI:1917711	Crtc3	CREB regulated transcription coactivator 3	protein coding gene	MP:0002727	decreased circulating insulin level
Crtc3	current symbol	MGI:1917711	Crtc3	CREB regulated transcription coactivator 3	protein coding gene	MP:0002891	increased insulin sensitivity
Crtc3	current symbol	MGI:1917711	Crtc3	CREB regulated transcription coactivator 3	protein coding gene	MP:0004889	increased energy expenditure
Crtc3	current symbol	MGI:1917711	Crtc3	CREB regulated transcription coactivator 3	protein coding gene	MP:0005289	increased oxygen consumption
Crtc3	current symbol	MGI:1917711	Crtc3	CREB regulated transcription coactivator 3	protein coding gene	MP:0005533	increased body temperature
Crtc3	current symbol	MGI:1917711	Crtc3	CREB regulated transcription coactivator 3	protein coding gene	MP:0005621	abnormal cell physiology
Crtc3	current symbol	MGI:1917711	Crtc3	CREB regulated transcription coactivator 3	protein coding gene	MP:0005659	decreased susceptibility to diet-induced obesity
Crtc3	current symbol	MGI:1917711	Crtc3	CREB regulated transcription coactivator 3	protein coding gene	MP:0005668	decreased circulating leptin level
Crtc3	current symbol	MGI:1917711	Crtc3	CREB regulated transcription coactivator 3	protein coding gene	MP:0005670	abnormal white adipose tissue physiology
Crtc3	current symbol	MGI:1917711	Crtc3	CREB regulated transcription coactivator 3	protein coding gene	MP:0009116	abnormal brown fat cell morphology
Crtc3	current symbol	MGI:1917711	Crtc3	CREB regulated transcription coactivator 3	protein coding gene	MP:0009125	decreased brown fat cell lipid droplet size
Crtc3	current symbol	MGI:1917711	Crtc3	CREB regulated transcription coactivator 3	protein coding gene	MP:0009127	increased brown fat cell number
Crtc3	current symbol	MGI:1917711	Crtc3	CREB regulated transcription coactivator 3	protein coding gene	MP:0009133	decreased white fat cell size
Crtc3	current symbol	MGI:1917711	Crtc3	CREB regulated transcription coactivator 3	protein coding gene	MP:0010025	decreased total body fat amount
Crtc3	current symbol	MGI:1917711	Crtc3	CREB regulated transcription coactivator 3	protein coding gene	MP:0011110	preweaning lethality, incomplete penetrance
Crtc3	current symbol	MGI:1917711	Crtc3	CREB regulated transcription coactivator 3	protein coding gene	MP:0030021	increased muscle cell glucose uptake
Crtc3	current symbol	MGI:1917711	Crtc3	CREB regulated transcription coactivator 3	protein coding gene	MP:0031268	decreased susceptibility to diet-induced hepatic steatosis
Crtc3	current symbol	No associated gene
CSMD3	current symbol	MGI:2386403	Csmd3	CUB and Sushi multiple domains 3	protein coding gene	MP:0000186	decreased circulating HDL cholesterol level
CSMD3	current symbol	MGI:2386403	Csmd3	CUB and Sushi multiple domains 3	protein coding gene	MP:0000367	abnormal coat/ hair morphology
CSMD3	current symbol	MGI:2386403	Csmd3	CUB and Sushi multiple domains 3	protein coding gene	MP:0000689	abnormal spleen morphology
CSMD3	current symbol	MGI:2386403	Csmd3	CUB and Sushi multiple domains 3	protein coding gene	MP:0000702	enlarged lymph nodes
CSMD3	current symbol	MGI:2386403	Csmd3	CUB and Sushi multiple domains 3	protein coding gene	MP:0000790	abnormal stratification in cerebral cortex
CSMD3	current symbol	MGI:2386403	Csmd3	CUB and Sushi multiple domains 3	protein coding gene	MP:0001258	decreased body length
CSMD3	current symbol	MGI:2386403	Csmd3	CUB and Sushi multiple domains 3	protein coding gene	MP:0001262	decreased body weight
CSMD3	current symbol	MGI:2386403	Csmd3	CUB and Sushi multiple domains 3	protein coding gene	MP:0001360	abnormal social investigation
CSMD3	current symbol	MGI:2386403	Csmd3	CUB and Sushi multiple domains 3	protein coding gene	MP:0001363	increased anxiety-related response
CSMD3	current symbol	MGI:2386403	Csmd3	CUB and Sushi multiple domains 3	protein coding gene	MP:0001441	increased grooming behavior
CSMD3	current symbol	MGI:2386403	Csmd3	CUB and Sushi multiple domains 3	protein coding gene	MP:0001458	abnormal object recognition memory
CSMD3	current symbol	MGI:2386403	Csmd3	CUB and Sushi multiple domains 3	protein coding gene	MP:0001513	limb grasping
CSMD3	current symbol	MGI:2386403	Csmd3	CUB and Sushi multiple domains 3	protein coding gene	MP:0001732	postnatal growth retardation
CSMD3	current symbol	MGI:2386403	Csmd3	CUB and Sushi multiple domains 3	protein coding gene	MP:0002060	abnormal skin morphology
CSMD3	current symbol	MGI:2386403	Csmd3	CUB and Sushi multiple domains 3	protein coding gene	MP:0002175	decreased brain weight
CSMD3	current symbol	MGI:2386403	Csmd3	CUB and Sushi multiple domains 3	protein coding gene	MP:0002339	abnormal lymph node morphology
CSMD3	current symbol	MGI:2386403	Csmd3	CUB and Sushi multiple domains 3	protein coding gene	MP:0002797	increased thigmotaxis
CSMD3	current symbol	MGI:2386403	Csmd3	CUB and Sushi multiple domains 3	protein coding gene	MP:0003861	abnormal nervous system development
CSMD3	current symbol	MGI:2386403	Csmd3	CUB and Sushi multiple domains 3	protein coding gene	MP:0003960	increased lean body mass
CSMD3	current symbol	MGI:2386403	Csmd3	CUB and Sushi multiple domains 3	protein coding gene	MP:0004981	decreased neuronal precursor cell number
CSMD3	current symbol	MGI:2386403	Csmd3	CUB and Sushi multiple domains 3	protein coding gene	MP:0005238	increased brain size
CSMD3	current symbol	MGI:2386403	Csmd3	CUB and Sushi multiple domains 3	protein coding gene	MP:0005344	increased circulating bilirubin level
CSMD3	current symbol	MGI:2386403	Csmd3	CUB and Sushi multiple domains 3	protein coding gene	MP:0006203	eye hemorrhage
CSMD3	current symbol	MGI:2386403	Csmd3	CUB and Sushi multiple domains 3	protein coding gene	MP:0006254	thin cerebral cortex
CSMD3	current symbol	MGI:2386403	Csmd3	CUB and Sushi multiple domains 3	protein coding gene	MP:0008415	abnormal neurite morphology
CSMD3	current symbol	MGI:2386403	Csmd3	CUB and Sushi multiple domains 3	protein coding gene	MP:0009936	abnormal dendritic spine morphology
CSMD3	current symbol	MGI:2386403	Csmd3	CUB and Sushi multiple domains 3	protein coding gene	MP:0010025	decreased total body fat amount
CSMD3	current symbol	MGI:2386403	Csmd3	CUB and Sushi multiple domains 3	protein coding gene	MP:0010052	increased grip strength
CSMD3	current symbol	MGI:2386403	Csmd3	CUB and Sushi multiple domains 3	protein coding gene	MP:0010053	decreased grip strength
CSMD3	current symbol	MGI:2386403	Csmd3	CUB and Sushi multiple domains 3	protein coding gene	MP:0010123	increased bone mineral content
CSMD3	current symbol	MGI:2386403	Csmd3	CUB and Sushi multiple domains 3	protein coding gene	MP:0020337	abnormal pyramidal neuron dendrite morphology
CSMD3	current symbol	MGI:2386403	Csmd3	CUB and Sushi multiple domains 3	protein coding gene	MP:0020395	abnormal response to social novelty
CSMD3	current symbol	MGI:2386403	Csmd3	CUB and Sushi multiple domains 3	protein coding gene	MP:0020508	decreased dendritic spine density
CSMD3	current symbol	MGI:2386403	Csmd3	CUB and Sushi multiple domains 3	protein coding gene	MP:0020512	abnormal dendritic mushroom spine morphology
CSMD3	current symbol	MGI:2386403	Csmd3	CUB and Sushi multiple domains 3	protein coding gene	MP:0021018	decreased dendritic spine number
CSMD3	current symbol	MGI:2386403	Csmd3	CUB and Sushi multiple domains 3	protein coding gene	MP:0021090	abnormal dendrite arborization pattern
CWC27	current symbol	MGI:1914535	Cwc27	CWC27 spliceosome-associated protein	protein coding gene	MP:0001732	postnatal growth retardation
CWC27	current symbol	MGI:1914535	Cwc27	CWC27 spliceosome-associated protein	protein coding gene	MP:0001790	abnormal immune system physiology
CWC27	current symbol	MGI:1914535	Cwc27	CWC27 spliceosome-associated protein	protein coding gene	MP:0001925	male infertility
CWC27	current symbol	MGI:1914535	Cwc27	CWC27 spliceosome-associated protein	protein coding gene	MP:0003728	abnormal retina photoreceptor layer morphology
CWC27	current symbol	MGI:1914535	Cwc27	CWC27 spliceosome-associated protein	protein coding gene	MP:0004924	abnormal behavior
CWC27	current symbol	MGI:1914535	Cwc27	CWC27 spliceosome-associated protein	protein coding gene	MP:0008519	thin retina outer plexiform layer
CWC27	current symbol	MGI:1914535	Cwc27	CWC27 spliceosome-associated protein	protein coding gene	MP:0009642	abnormal blood homeostasis
CWC27	current symbol	MGI:1914535	Cwc27	CWC27 spliceosome-associated protein	protein coding gene	MP:0010865	prenatal growth retardation
CWC27	current symbol	MGI:1914535	Cwc27	CWC27 spliceosome-associated protein	protein coding gene	MP:0011110	preweaning lethality, incomplete penetrance
CWC27	current symbol	MGI:1914535	Cwc27	CWC27 spliceosome-associated protein	protein coding gene	MP:0011965	decreased total retina thickness
CWC27	current symbol	MGI:1914535	Cwc27	CWC27 spliceosome-associated protein	protein coding gene	MP:0012143	decreased a-wave amplitude
CWC27	current symbol	MGI:1914535	Cwc27	CWC27 spliceosome-associated protein	protein coding gene	MP:0012144	decreased b-wave amplitude
DNAH14	current symbol	MGI:2444525	Dnah14	dynein, axonemal, heavy chain 14	protein coding gene
DYNLT2	old symbol	MGI:98642	Dynlt2a1	dynein light chain Tctex-type 2A1	protein coding gene	MP:0001155	arrest of spermatogenesis
DYNLT2	old symbol	MGI:98642	Dynlt2a1	dynein light chain Tctex-type 2A1	protein coding gene	MP:0001925	male infertility
DYNLT2	old symbol	MGI:98642	Dynlt2a1	dynein light chain Tctex-type 2A1	protein coding gene	MP:0002675	asthenozoospermia
DYNLT2	old symbol	MGI:98642	Dynlt2a1	dynein light chain Tctex-type 2A1	protein coding gene	MP:0002687	oligozoospermia
DYNLT2	old symbol	MGI:98642	Dynlt2a1	dynein light chain Tctex-type 2A1	protein coding gene	MP:0004852	decreased testis weight
DYNLT2	old symbol	MGI:98642	Dynlt2a1	dynein light chain Tctex-type 2A1	protein coding gene	MP:0008280	abnormal male germ cell apoptosis
DYNLT2	old symbol	MGI:98642	Dynlt2a1	dynein light chain Tctex-type 2A1	protein coding gene	MP:0008892	abnormal sperm flagellum morphology
DYNLT2	old symbol	MGI:98642	Dynlt2a1	dynein light chain Tctex-type 2A1	protein coding gene	MP:0009230	abnormal sperm head morphology
DYNLT2	old symbol	MGI:98642	Dynlt2a1	dynein light chain Tctex-type 2A1	protein coding gene	MP:0009839	multiflagellated sperm
DYNLT2	old symbol	MGI:3809205	Dynlt2a2	dynein light chain Tctex-type 2A2	protein coding gene
DYNLT2	human symbol	MGI:3781595	Dynlt2a3	dynein light chain Tctex-type 2A3	protein coding gene
EDIL3	current symbol	MGI:1329025	Edil3	EGF-like repeats and discoidin I-like domains 3	protein coding gene	MP:0002073	abnormal hair growth
EDIL3	current symbol	MGI:1329025	Edil3	EGF-like repeats and discoidin I-like domains 3	protein coding gene	MP:0002463	abnormal neutrophil physiology
EDIL3	current symbol	MGI:1329025	Edil3	EGF-like repeats and discoidin I-like domains 3	protein coding gene	MP:0003628	abnormal leukocyte adhesion
EDIL3	current symbol	MGI:1329025	Edil3	EGF-like repeats and discoidin I-like domains 3	protein coding gene	MP:0003724	increased susceptibility to induced arthritis
EDIL3	current symbol	MGI:1329025	Edil3	EGF-like repeats and discoidin I-like domains 3	protein coding gene	MP:0006433	abnormal articular cartilage morphology
EDIL3	current symbol	MGI:1329025	Edil3	EGF-like repeats and discoidin I-like domains 3	protein coding gene	MP:0008873	increased physiological sensitivity to xenobiotic
EDIL3	current symbol	MGI:1329025	Edil3	EGF-like repeats and discoidin I-like domains 3	protein coding gene	MP:0009763	increased susceptibility to induced morbidity/mortality
EDIL3	current symbol	MGI:1329025	Edil3	EGF-like repeats and discoidin I-like domains 3	protein coding gene	MP:0009858	abnormal cellular extravasation
EDIL3	current symbol	MGI:1329025	Edil3	EGF-like repeats and discoidin I-like domains 3	protein coding gene	MP:0014103	increased chondrocyte apoptosis
EDIL3	current symbol	MGI:1329025	Edil3	EGF-like repeats and discoidin I-like domains 3	protein coding gene	MP:0020290	floppy ears
EDIL3	current symbol	MGI:1329025	Edil3	EGF-like repeats and discoidin I-like domains 3	protein coding gene	MP:0020333	enhanced leukocyte tethering or rolling
EDIL3	current symbol	MGI:1329025	Edil3	EGF-like repeats and discoidin I-like domains 3	protein coding gene	MP:0030423	abnormal pinna cartilage morphology
ERMARD	current symbol	MGI:1917317	Ermard	ER membrane associated RNA degradation	protein coding gene
ERMARD	human symbol	MGI:3810125	Ermardl1	ER membrane associated RNA degradation like 1	protein coding gene
ERMARD	human symbol	MGI:3583895	Ermardl2	ER membrane associated RNA degradation like 2	protein coding gene
Fhod3	current symbol	MGI:1925847	Fhod3	formin homology 2 domain containing 3	protein coding gene	MP:0000266	abnormal heart morphology
Fhod3	current symbol	MGI:1925847	Fhod3	formin homology 2 domain containing 3	protein coding gene	MP:0000267	abnormal heart development
Fhod3	current symbol	MGI:1925847	Fhod3	formin homology 2 domain containing 3	protein coding gene	MP:0000280	thin ventricular wall
Fhod3	current symbol	MGI:1925847	Fhod3	formin homology 2 domain containing 3	protein coding gene	MP:0001698	decreased embryo size
Fhod3	current symbol	MGI:1925847	Fhod3	formin homology 2 domain containing 3	protein coding gene	MP:0001711	abnormal placenta morphology
Fhod3	current symbol	MGI:1925847	Fhod3	formin homology 2 domain containing 3	protein coding gene	MP:0002151	abnormal neural tube morphology
Fhod3	current symbol	MGI:1925847	Fhod3	formin homology 2 domain containing 3	protein coding gene	MP:0002189	abnormal myocardial trabeculae morphology
Fhod3	current symbol	MGI:1925847	Fhod3	formin homology 2 domain containing 3	protein coding gene	MP:0003229	abnormal vitelline vasculature morphology
Fhod3	current symbol	MGI:1925847	Fhod3	formin homology 2 domain containing 3	protein coding gene	MP:0003232	abnormal forebrain development
Fhod3	current symbol	MGI:1925847	Fhod3	formin homology 2 domain containing 3	protein coding gene	MP:0003425	abnormal optic vesicle formation
Fhod3	current symbol	MGI:1925847	Fhod3	formin homology 2 domain containing 3	protein coding gene	MP:0003720	abnormal neural tube closure
Fhod3	current symbol	MGI:1925847	Fhod3	formin homology 2 domain containing 3	protein coding gene	MP:0003864	abnormal midbrain development
Fhod3	current symbol	MGI:1925847	Fhod3	formin homology 2 domain containing 3	protein coding gene	MP:0003984	embryonic growth retardation
Fhod3	current symbol	MGI:1925847	Fhod3	formin homology 2 domain containing 3	protein coding gene	MP:0004085	abnormal heartbeat
Fhod3	current symbol	MGI:1925847	Fhod3	formin homology 2 domain containing 3	protein coding gene	MP:0004086	absent heartbeat
Fhod3	current symbol	MGI:1925847	Fhod3	formin homology 2 domain containing 3	protein coding gene	MP:0004937	dilated heart
Fhod3	current symbol	MGI:1925847	Fhod3	formin homology 2 domain containing 3	protein coding gene	MP:0005312	pericardial effusion
Fhod3	current symbol	MGI:1925847	Fhod3	formin homology 2 domain containing 3	protein coding gene	MP:0005329	abnormal myocardium layer morphology
Fhod3	current symbol	MGI:1925847	Fhod3	formin homology 2 domain containing 3	protein coding gene	MP:0005598	decreased heart ventricle muscle contractility
Fhod3	current symbol	MGI:1925847	Fhod3	formin homology 2 domain containing 3	protein coding gene	MP:0006108	abnormal hindbrain development
Fhod3	current symbol	MGI:1925847	Fhod3	formin homology 2 domain containing 3	protein coding gene	MP:0009328	delayed heart looping
Fhod3	current symbol	MGI:1925847	Fhod3	formin homology 2 domain containing 3	protein coding gene	MP:0011085	postnatal lethality, complete penetrance
Fhod3	current symbol	MGI:1925847	Fhod3	formin homology 2 domain containing 3	protein coding gene	MP:0011098	embryonic lethality during organogenesis, complete penetrance
Fhod3	current symbol	MGI:1925847	Fhod3	formin homology 2 domain containing 3	protein coding gene	MP:0011100	preweaning lethality, complete penetrance
Fhod3	current symbol	MGI:1925847	Fhod3	formin homology 2 domain containing 3	protein coding gene	MP:0011110	preweaning lethality, incomplete penetrance
Fhod3	current symbol	MGI:1925847	Fhod3	formin homology 2 domain containing 3	protein coding gene	MP:0013294	prenatal lethality prior to heart atrial septation
Fhod3	current symbol	MGI:1925847	Fhod3	formin homology 2 domain containing 3	protein coding gene	MP:0020421	increased freezing behavior
Fhod3	human synonym	MGI:109569	Fmnl3	formin-like 3	protein coding gene	MP:0001491	unresponsive to tactile stimuli
Fhod3	human synonym	MGI:109569	Fmnl3	formin-like 3	protein coding gene	MP:0011110	preweaning lethality, incomplete penetrance
Fhod3	human synonym	MGI:109569	Fmnl3	formin-like 3	protein coding gene	MP:0011239	abnormal skin coloration
FLT3	current symbol	MGI:95559	Flt3	FMS-like tyrosine kinase 3	protein coding gene	MP:0000172	abnormal bone marrow cell number
FLT3	current symbol	MGI:95559	Flt3	FMS-like tyrosine kinase 3	protein coding gene	MP:0000218	increased leukocyte cell number
FLT3	current symbol	MGI:95559	Flt3	FMS-like tyrosine kinase 3	protein coding gene	MP:0000219	increased neutrophil cell number
FLT3	current symbol	MGI:95559	Flt3	FMS-like tyrosine kinase 3	protein coding gene	MP:0000220	increased monocyte cell number
FLT3	current symbol	MGI:95559	Flt3	FMS-like tyrosine kinase 3	protein coding gene	MP:0000221	decreased leukocyte cell number
FLT3	current symbol	MGI:95559	Flt3	FMS-like tyrosine kinase 3	protein coding gene	MP:0000222	decreased neutrophil cell number
FLT3	current symbol	MGI:95559	Flt3	FMS-like tyrosine kinase 3	protein coding gene	MP:0000240	extramedullary hematopoiesis
FLT3	current symbol	MGI:95559	Flt3	FMS-like tyrosine kinase 3	protein coding gene	MP:0000266	abnormal heart morphology
FLT3	current symbol	MGI:95559	Flt3	FMS-like tyrosine kinase 3	protein coding gene	MP:0000274	enlarged heart
FLT3	current symbol	MGI:95559	Flt3	FMS-like tyrosine kinase 3	protein coding gene	MP:0000321	increased bone marrow cell number
FLT3	current symbol	MGI:95559	Flt3	FMS-like tyrosine kinase 3	protein coding gene	MP:0000322	increased granulocyte number
FLT3	current symbol	MGI:95559	Flt3	FMS-like tyrosine kinase 3	protein coding gene	MP:0000333	decreased bone marrow cell number
FLT3	current symbol	MGI:95559	Flt3	FMS-like tyrosine kinase 3	protein coding gene	MP:0000689	abnormal spleen morphology
FLT3	current symbol	MGI:95559	Flt3	FMS-like tyrosine kinase 3	protein coding gene	MP:0000691	enlarged spleen
FLT3	current symbol	MGI:95559	Flt3	FMS-like tyrosine kinase 3	protein coding gene	MP:0000759	abnormal skeletal muscle morphology
FLT3	current symbol	MGI:95559	Flt3	FMS-like tyrosine kinase 3	protein coding gene	MP:0001120	abnormal uterus morphology
FLT3	current symbol	MGI:95559	Flt3	FMS-like tyrosine kinase 3	protein coding gene	MP:0001262	decreased body weight
FLT3	current symbol	MGI:95559	Flt3	FMS-like tyrosine kinase 3	protein coding gene	MP:0001601	abnormal myelopoiesis
FLT3	current symbol	MGI:95559	Flt3	FMS-like tyrosine kinase 3	protein coding gene	MP:0001802	arrested B cell differentiation
FLT3	current symbol	MGI:95559	Flt3	FMS-like tyrosine kinase 3	protein coding gene	MP:0002023	increased B cell derived lymphoma incidence
FLT3	current symbol	MGI:95559	Flt3	FMS-like tyrosine kinase 3	protein coding gene	MP:0002060	abnormal skin morphology
FLT3	current symbol	MGI:95559	Flt3	FMS-like tyrosine kinase 3	protein coding gene	MP:0002083	premature death
FLT3	current symbol	MGI:95559	Flt3	FMS-like tyrosine kinase 3	protein coding gene	MP:0002092	abnormal eye morphology
FLT3	current symbol	MGI:95559	Flt3	FMS-like tyrosine kinase 3	protein coding gene	MP:0002110	abnormal digit morphology
FLT3	current symbol	MGI:95559	Flt3	FMS-like tyrosine kinase 3	protein coding gene	MP:0002123	abnormal definitive hematopoiesis
FLT3	current symbol	MGI:95559	Flt3	FMS-like tyrosine kinase 3	protein coding gene	MP:0002135	abnormal kidney morphology
FLT3	current symbol	MGI:95559	Flt3	FMS-like tyrosine kinase 3	protein coding gene	MP:0002144	abnormal B cell differentiation
FLT3	current symbol	MGI:95559	Flt3	FMS-like tyrosine kinase 3	protein coding gene	MP:0002217	small lymph nodes
FLT3	current symbol	MGI:95559	Flt3	FMS-like tyrosine kinase 3	protein coding gene	MP:0002357	abnormal spleen white pulp morphology
FLT3	current symbol	MGI:95559	Flt3	FMS-like tyrosine kinase 3	protein coding gene	MP:0002376	abnormal dendritic cell physiology
FLT3	current symbol	MGI:95559	Flt3	FMS-like tyrosine kinase 3	protein coding gene	MP:0002396	abnormal hematopoietic system morphology/development
FLT3	current symbol	MGI:95559	Flt3	FMS-like tyrosine kinase 3	protein coding gene	MP:0002397	abnormal bone marrow morphology
FLT3	current symbol	MGI:95559	Flt3	FMS-like tyrosine kinase 3	protein coding gene	MP:0002398	abnormal bone marrow cell morphology/development
FLT3	current symbol	MGI:95559	Flt3	FMS-like tyrosine kinase 3	protein coding gene	MP:0002451	abnormal macrophage physiology
FLT3	current symbol	MGI:95559	Flt3	FMS-like tyrosine kinase 3	protein coding gene	MP:0002455	abnormal dendritic cell antigen presentation
FLT3	current symbol	MGI:95559	Flt3	FMS-like tyrosine kinase 3	protein coding gene	MP:0002874	decreased hemoglobin content
FLT3	current symbol	MGI:95559	Flt3	FMS-like tyrosine kinase 3	protein coding gene	MP:0002875	decreased erythrocyte cell number
FLT3	current symbol	MGI:95559	Flt3	FMS-like tyrosine kinase 3	protein coding gene	MP:0003667	increased hemangiosarcoma incidence
FLT3	current symbol	MGI:95559	Flt3	FMS-like tyrosine kinase 3	protein coding gene	MP:0003961	decreased lean body mass
FLT3	current symbol	MGI:95559	Flt3	FMS-like tyrosine kinase 3	protein coding gene	MP:0004809	increased hematopoietic stem cell number
FLT3	current symbol	MGI:95559	Flt3	FMS-like tyrosine kinase 3	protein coding gene	MP:0004939	abnormal B cell morphology
FLT3	current symbol	MGI:95559	Flt3	FMS-like tyrosine kinase 3	protein coding gene	MP:0005016	decreased lymphocyte cell number
FLT3	current symbol	MGI:95559	Flt3	FMS-like tyrosine kinase 3	protein coding gene	MP:0005017	decreased B cell number
FLT3	current symbol	MGI:95559	Flt3	FMS-like tyrosine kinase 3	protein coding gene	MP:0005018	decreased T cell number
FLT3	current symbol	MGI:95559	Flt3	FMS-like tyrosine kinase 3	protein coding gene	MP:0005505	thrombocytosis
FLT3	current symbol	MGI:95559	Flt3	FMS-like tyrosine kinase 3	protein coding gene	MP:0006410	abnormal common myeloid progenitor cell morphology
FLT3	current symbol	MGI:95559	Flt3	FMS-like tyrosine kinase 3	protein coding gene	MP:0008009	delayed cellular replicative senescence
FLT3	current symbol	MGI:95559	Flt3	FMS-like tyrosine kinase 3	protein coding gene	MP:0008045	decreased NK cell number
FLT3	current symbol	MGI:95559	Flt3	FMS-like tyrosine kinase 3	protein coding gene	MP:0008124	decreased plasmacytoid dendritic cell number
FLT3	current symbol	MGI:95559	Flt3	FMS-like tyrosine kinase 3	protein coding gene	MP:0008126	increased dendritic cell number
FLT3	current symbol	MGI:95559	Flt3	FMS-like tyrosine kinase 3	protein coding gene	MP:0008127	decreased dendritic cell number
FLT3	current symbol	MGI:95559	Flt3	FMS-like tyrosine kinase 3	protein coding gene	MP:0008186	increased pro-B cell number
FLT3	current symbol	MGI:95559	Flt3	FMS-like tyrosine kinase 3	protein coding gene	MP:0008208	decreased pro-B cell number
FLT3	current symbol	MGI:95559	Flt3	FMS-like tyrosine kinase 3	protein coding gene	MP:0008209	decreased pre-B cell number
FLT3	current symbol	MGI:95559	Flt3	FMS-like tyrosine kinase 3	protein coding gene	MP:0008211	decreased mature B cell number
FLT3	current symbol	MGI:95559	Flt3	FMS-like tyrosine kinase 3	protein coding gene	MP:0008254	increased megakaryocyte cell number
FLT3	current symbol	MGI:95559	Flt3	FMS-like tyrosine kinase 3	protein coding gene	MP:0008255	decreased megakaryocyte cell number
FLT3	current symbol	MGI:95559	Flt3	FMS-like tyrosine kinase 3	protein coding gene	MP:0008475	intermingled spleen red and white pulp
FLT3	current symbol	MGI:95559	Flt3	FMS-like tyrosine kinase 3	protein coding gene	MP:0008476	increased spleen red pulp amount
FLT3	current symbol	MGI:95559	Flt3	FMS-like tyrosine kinase 3	protein coding gene	MP:0008478	increased spleen white pulp amount
FLT3	current symbol	MGI:95559	Flt3	FMS-like tyrosine kinase 3	protein coding gene	MP:0008553	increased circulating tumor necrosis factor level
FLT3	current symbol	MGI:95559	Flt3	FMS-like tyrosine kinase 3	protein coding gene	MP:0008563	decreased interferon-alpha secretion
FLT3	current symbol	MGI:95559	Flt3	FMS-like tyrosine kinase 3	protein coding gene	MP:0008567	decreased interferon-gamma secretion
FLT3	current symbol	MGI:95559	Flt3	FMS-like tyrosine kinase 3	protein coding gene	MP:0008574	decreased circulating interferon-alpha level
FLT3	current symbol	MGI:95559	Flt3	FMS-like tyrosine kinase 3	protein coding gene	MP:0008578	decreased circulating interferon-gamma level
FLT3	current symbol	MGI:95559	Flt3	FMS-like tyrosine kinase 3	protein coding gene	MP:0008596	increased circulating interleukin-6 level
FLT3	current symbol	MGI:95559	Flt3	FMS-like tyrosine kinase 3	protein coding gene	MP:0008618	decreased circulating interleukin-12 level
FLT3	current symbol	MGI:95559	Flt3	FMS-like tyrosine kinase 3	protein coding gene	MP:0008664	decreased interleukin-12 secretion
FLT3	current symbol	MGI:95559	Flt3	FMS-like tyrosine kinase 3	protein coding gene	MP:0009278	abnormal bone marrow cell physiology
FLT3	current symbol	MGI:95559	Flt3	FMS-like tyrosine kinase 3	protein coding gene	MP:0009321	increased histiocytic sarcoma incidence
FLT3	current symbol	MGI:95559	Flt3	FMS-like tyrosine kinase 3	protein coding gene	MP:0009339	decreased splenocyte number
FLT3	current symbol	MGI:95559	Flt3	FMS-like tyrosine kinase 3	protein coding gene	MP:0009709	hydrometra
FLT3	current symbol	MGI:95559	Flt3	FMS-like tyrosine kinase 3	protein coding gene	MP:0010373	myeloid hyperplasia
FLT3	current symbol	MGI:95559	Flt3	FMS-like tyrosine kinase 3	protein coding gene	MP:0010766	abnormal NK cell physiology
FLT3	current symbol	MGI:95559	Flt3	FMS-like tyrosine kinase 3	protein coding gene	MP:0011815	increased pre-pro B cell number
FLT3	current symbol	MGI:95559	Flt3	FMS-like tyrosine kinase 3	protein coding gene	MP:0013771	decreased effector memory T-helper cell number
FLT3	current symbol	MGI:95559	Flt3	FMS-like tyrosine kinase 3	protein coding gene	MP:0020913	increased susceptibility to Riboviria infection
FLT3	current symbol	MGI:95559	Flt3	FMS-like tyrosine kinase 3	protein coding gene	MP:0020916	increased susceptibility to Herpesvirales infection
FLT3	current symbol	MGI:95559	Flt3	FMS-like tyrosine kinase 3	protein coding gene	MP:0031026	increased susceptibility to Herpesvirales infection induced morbidity/mortality
GNS	current symbol	MGI:1922862	Gns	glucosamine (N-acetyl)-6-sulfatase	protein coding gene	MP:0001402	decreased locomotor activity
GNS	current symbol	MGI:1922862	Gns	glucosamine (N-acetyl)-6-sulfatase	protein coding gene	MP:0002083	premature death
GNS	current symbol	MGI:1922862	Gns	glucosamine (N-acetyl)-6-sulfatase	protein coding gene	MP:0003172	abnormal lysosome physiology
GNS	current symbol	MGI:1922862	Gns	glucosamine (N-acetyl)-6-sulfatase	protein coding gene	MP:0003354	astrocytosis
GNS	current symbol	MGI:1922862	Gns	glucosamine (N-acetyl)-6-sulfatase	protein coding gene	MP:0008918	microgliosis
GPR12	current symbol	MGI:101909	Gpr12	G-protein coupled receptor 12	protein coding gene	MP:0000182	increased circulating LDL cholesterol level
GPR12	current symbol	MGI:101909	Gpr12	G-protein coupled receptor 12	protein coding gene	MP:0001260	increased body weight
GPR12	current symbol	MGI:101909	Gpr12	G-protein coupled receptor 12	protein coding gene	MP:0001261	obese
GPR12	current symbol	MGI:101909	Gpr12	G-protein coupled receptor 12	protein coding gene	MP:0001556	increased circulating HDL cholesterol level
GPR12	current symbol	MGI:101909	Gpr12	G-protein coupled receptor 12	protein coding gene	MP:0002981	increased liver weight
GPR12	current symbol	MGI:101909	Gpr12	G-protein coupled receptor 12	protein coding gene	MP:0005178	increased circulating cholesterol level
GPR12	current symbol	MGI:101909	Gpr12	G-protein coupled receptor 12	protein coding gene	MP:0005278	abnormal cholesterol homeostasis
GPR12	current symbol	MGI:101909	Gpr12	G-protein coupled receptor 12	protein coding gene	MP:0005450	abnormal energy expenditure
GPR12	current symbol	MGI:101909	Gpr12	G-protein coupled receptor 12	protein coding gene	MP:0005458	increased percent body fat/body weight
GPR12	current symbol	MGI:101909	Gpr12	G-protein coupled receptor 12	protein coding gene	MP:0005559	increased circulating glucose level
GPR12	current symbol	MGI:101909	Gpr12	G-protein coupled receptor 12	protein coding gene	MP:0009285	increased gonadal fat pad weight
GPR12	current symbol	MGI:101909	Gpr12	G-protein coupled receptor 12	protein coding gene	MP:0009304	increased retroperitoneal fat pad weight
GPR12	current symbol	MGI:101909	Gpr12	G-protein coupled receptor 12	protein coding gene	MP:0009355	increased liver triglyceride level
GPR12	current symbol	MGI:101909	Gpr12	G-protein coupled receptor 12	protein coding gene	MP:0010379	decreased respiratory quotient
GPR151	current symbol	MGI:2441887	Gpr151	G protein-coupled receptor 151	protein coding gene	MP:0002169	no abnormal phenotype detected
HNRNPLL	current symbol	MGI:1919942	Hnrnpll	heterogeneous nuclear ribonucleoprotein L-like	protein coding gene	MP:0002145	abnormal T cell differentiation
HNRNPLL	current symbol	MGI:1919942	Hnrnpll	heterogeneous nuclear ribonucleoprotein L-like	protein coding gene	MP:0008051	abnormal memory T cell physiology
HNRNPLL	current symbol	MGI:1919942	Hnrnpll	heterogeneous nuclear ribonucleoprotein L-like	protein coding gene	MP:0008075	decreased CD4-positive, alpha-beta T cell number
HNRNPLL	current symbol	MGI:1919942	Hnrnpll	heterogeneous nuclear ribonucleoprotein L-like	protein coding gene	MP:0010833	abnormal memory T cell morphology
INTS2	current symbol	MGI:1917672	Ints2	integrator complex subunit 2	protein coding gene	MP:0011100	preweaning lethality, complete penetrance
IPO8	current symbol	MGI:2444611	Ipo8	importin 8	protein coding gene	MP:0001304	cataract
IPO8	current symbol	MGI:2444611	Ipo8	importin 8	protein coding gene	MP:0001417	decreased exploration in new environment
IPO8	current symbol	MGI:2444611	Ipo8	importin 8	protein coding gene	MP:0005561	increased mean corpuscular hemoglobin
IPO8	current symbol	MGI:2444611	Ipo8	importin 8	protein coding gene	MP:0008259	abnormal optic disk morphology
IPO8	current symbol	MGI:2444611	Ipo8	importin 8	protein coding gene	MP:0010053	decreased grip strength
IPO8	current symbol	MGI:2444611	Ipo8	importin 8	protein coding gene	MP:0010097	abnormal retina blood vessel morphology
KIAA1328	human symbol	MGI:2147376	AW554918	expressed sequence AW554918	protein coding gene
LHFPL3	current symbol	MGI:1925076	Lhfpl3	lipoma HMGIC fusion partner-like 3	protein coding gene
LYPLA2	current symbol	MGI:1347000	Lypla2	lysophospholipase 2	protein coding gene
MAP2K5	current symbol	MGI:1346345	Map2k5	mitogen-activated protein kinase kinase 5	protein coding gene	MP:0000267	abnormal heart development
MAP2K5	current symbol	MGI:1346345	Map2k5	mitogen-activated protein kinase kinase 5	protein coding gene	MP:0000292	distended pericardium
MAP2K5	current symbol	MGI:1346345	Map2k5	mitogen-activated protein kinase kinase 5	protein coding gene	MP:0000298	absent atrioventricular cushions
MAP2K5	current symbol	MGI:1346345	Map2k5	mitogen-activated protein kinase kinase 5	protein coding gene	MP:0000352	decreased cell proliferation
MAP2K5	current symbol	MGI:1346345	Map2k5	mitogen-activated protein kinase kinase 5	protein coding gene	MP:0001698	decreased embryo size
MAP2K5	current symbol	MGI:1346345	Map2k5	mitogen-activated protein kinase kinase 5	protein coding gene	MP:0001730	embryonic growth arrest
MAP2K5	current symbol	MGI:1346345	Map2k5	mitogen-activated protein kinase kinase 5	protein coding gene	MP:0002169	no abnormal phenotype detected
MAP2K5	current symbol	MGI:1346345	Map2k5	mitogen-activated protein kinase kinase 5	protein coding gene	MP:0002189	abnormal myocardial trabeculae morphology
MAP2K5	current symbol	MGI:1346345	Map2k5	mitogen-activated protein kinase kinase 5	protein coding gene	MP:0006042	increased apoptosis
MAP2K5	current symbol	MGI:1346345	Map2k5	mitogen-activated protein kinase kinase 5	protein coding gene	MP:0010454	abnormal truncus arteriosus septation
MAP2K5	current symbol	MGI:1346345	Map2k5	mitogen-activated protein kinase kinase 5	protein coding gene	MP:0011098	embryonic lethality during organogenesis, complete penetrance
MED13	current symbol	MGI:3029632	Med13	mediator complex subunit 13	protein coding gene	MP:0000005	increased brown adipose tissue amount
MED13	current symbol	MGI:3029632	Med13	mediator complex subunit 13	protein coding gene	MP:0000180	abnormal circulating cholesterol level
MED13	current symbol	MGI:3029632	Med13	mediator complex subunit 13	protein coding gene	MP:0001260	increased body weight
MED13	current symbol	MGI:3029632	Med13	mediator complex subunit 13	protein coding gene	MP:0001262	decreased body weight
MED13	current symbol	MGI:3029632	Med13	mediator complex subunit 13	protein coding gene	MP:0001552	increased circulating triglyceride level
MED13	current symbol	MGI:3029632	Med13	mediator complex subunit 13	protein coding gene	MP:0001783	decreased white adipose tissue amount
MED13	current symbol	MGI:3029632	Med13	mediator complex subunit 13	protein coding gene	MP:0002079	increased circulating insulin level
MED13	current symbol	MGI:3029632	Med13	mediator complex subunit 13	protein coding gene	MP:0002981	increased liver weight
MED13	current symbol	MGI:3029632	Med13	mediator complex subunit 13	protein coding gene	MP:0003960	increased lean body mass
MED13	current symbol	MGI:3029632	Med13	mediator complex subunit 13	protein coding gene	MP:0005178	increased circulating cholesterol level
MED13	current symbol	MGI:3029632	Med13	mediator complex subunit 13	protein coding gene	MP:0005289	increased oxygen consumption
MED13	current symbol	MGI:3029632	Med13	mediator complex subunit 13	protein coding gene	MP:0005292	improved glucose tolerance
MED13	current symbol	MGI:3029632	Med13	mediator complex subunit 13	protein coding gene	MP:0005293	impaired glucose tolerance
MED13	current symbol	MGI:3029632	Med13	mediator complex subunit 13	protein coding gene	MP:0005658	increased susceptibility to diet-induced obesity
MED13	current symbol	MGI:3029632	Med13	mediator complex subunit 13	protein coding gene	MP:0005659	decreased susceptibility to diet-induced obesity
MED13	current symbol	MGI:3029632	Med13	mediator complex subunit 13	protein coding gene	MP:0005669	increased circulating leptin level
MED13	current symbol	MGI:3029632	Med13	mediator complex subunit 13	protein coding gene	MP:0006320	abnormal interscapular fat pad morphology
MED13	current symbol	MGI:3029632	Med13	mediator complex subunit 13	protein coding gene	MP:0008963	increased carbon dioxide production
MED13	current symbol	MGI:3029632	Med13	mediator complex subunit 13	protein coding gene	MP:0009118	increased white fat cell size
MED13	current symbol	MGI:3029632	Med13	mediator complex subunit 13	protein coding gene	MP:0009295	decreased interscapular fat pad weight
MED13	current symbol	MGI:3029632	Med13	mediator complex subunit 13	protein coding gene	MP:0009355	increased liver triglyceride level
MED13	current symbol	MGI:3029632	Med13	mediator complex subunit 13	protein coding gene	MP:0010024	increased total body fat amount
MED13	current symbol	MGI:3029632	Med13	mediator complex subunit 13	protein coding gene	MP:0010025	decreased total body fat amount
MED13	current symbol	MGI:3029632	Med13	mediator complex subunit 13	protein coding gene	MP:0012778	abnormal liver triglyceride level
MED13	current symbol	MGI:3029632	Med13	mediator complex subunit 13	protein coding gene	MP:0020411	increased abdominal adipose tissue amount
MGRN1	current symbol	MGI:2447670	Mgrn1	mahogunin, ring finger 1	protein coding gene	MP:0000157	abnormal sternum morphology
MGRN1	current symbol	MGI:2447670	Mgrn1	mahogunin, ring finger 1	protein coding gene	MP:0000186	decreased circulating HDL cholesterol level
MGRN1	current symbol	MGI:2447670	Mgrn1	mahogunin, ring finger 1	protein coding gene	MP:0000219	increased neutrophil cell number
MGRN1	current symbol	MGI:2447670	Mgrn1	mahogunin, ring finger 1	protein coding gene	MP:0000284	double outlet right ventricle
MGRN1	current symbol	MGI:2447670	Mgrn1	mahogunin, ring finger 1	protein coding gene	MP:0000438	abnormal cranium morphology
MGRN1	current symbol	MGI:2447670	Mgrn1	mahogunin, ring finger 1	protein coding gene	MP:0000644	dextrocardia
MGRN1	current symbol	MGI:2447670	Mgrn1	mahogunin, ring finger 1	protein coding gene	MP:0000650	mesocardia
MGRN1	current symbol	MGI:2447670	Mgrn1	mahogunin, ring finger 1	protein coding gene	MP:0000702	enlarged lymph nodes
MGRN1	current symbol	MGI:2447670	Mgrn1	mahogunin, ring finger 1	protein coding gene	MP:0000747	muscle weakness
MGRN1	current symbol	MGI:2447670	Mgrn1	mahogunin, ring finger 1	protein coding gene	MP:0001120	abnormal uterus morphology
MGRN1	current symbol	MGI:2447670	Mgrn1	mahogunin, ring finger 1	protein coding gene	MP:0001274	curly vibrissae
MGRN1	current symbol	MGI:2447670	Mgrn1	mahogunin, ring finger 1	protein coding gene	MP:0001706	abnormal left-right axis patterning
MGRN1	current symbol	MGI:2447670	Mgrn1	mahogunin, ring finger 1	protein coding gene	MP:0001914	hemorrhage
MGRN1	current symbol	MGI:2447670	Mgrn1	mahogunin, ring finger 1	protein coding gene	MP:0001935	decreased litter size
MGRN1	current symbol	MGI:2447670	Mgrn1	mahogunin, ring finger 1	protein coding gene	MP:0001944	abnormal pancreas morphology
MGRN1	current symbol	MGI:2447670	Mgrn1	mahogunin, ring finger 1	protein coding gene	MP:0002060	abnormal skin morphology
MGRN1	current symbol	MGI:2447670	Mgrn1	mahogunin, ring finger 1	protein coding gene	MP:0002075	abnormal coat/hair pigmentation
MGRN1	current symbol	MGI:2447670	Mgrn1	mahogunin, ring finger 1	protein coding gene	MP:0002080	prenatal lethality
MGRN1	current symbol	MGI:2447670	Mgrn1	mahogunin, ring finger 1	protein coding gene	MP:0002083	premature death
MGRN1	current symbol	MGI:2447670	Mgrn1	mahogunin, ring finger 1	protein coding gene	MP:0002102	abnormal ear morphology
MGRN1	current symbol	MGI:2447670	Mgrn1	mahogunin, ring finger 1	protein coding gene	MP:0002652	thin myocardium
MGRN1	current symbol	MGI:2447670	Mgrn1	mahogunin, ring finger 1	protein coding gene	MP:0002654	spongiform encephalopathy
MGRN1	current symbol	MGI:2447670	Mgrn1	mahogunin, ring finger 1	protein coding gene	MP:0002766	situs inversus
MGRN1	current symbol	MGI:2447670	Mgrn1	mahogunin, ring finger 1	protein coding gene	MP:0002833	increased heart weight
MGRN1	current symbol	MGI:2447670	Mgrn1	mahogunin, ring finger 1	protein coding gene	MP:0002968	increased circulating alkaline phosphatase level
MGRN1	current symbol	MGI:2447670	Mgrn1	mahogunin, ring finger 1	protein coding gene	MP:0003178	left pulmonary isomerism
MGRN1	current symbol	MGI:2447670	Mgrn1	mahogunin, ring finger 1	protein coding gene	MP:0003354	astrocytosis
MGRN1	current symbol	MGI:2447670	Mgrn1	mahogunin, ring finger 1	protein coding gene	MP:0003795	abnormal bone structure
MGRN1	current symbol	MGI:2447670	Mgrn1	mahogunin, ring finger 1	protein coding gene	MP:0004158	right aortic arch
MGRN1	current symbol	MGI:2447670	Mgrn1	mahogunin, ring finger 1	protein coding gene	MP:0004738	abnormal auditory brainstem response
MGRN1	current symbol	MGI:2447670	Mgrn1	mahogunin, ring finger 1	protein coding gene	MP:0004952	increased spleen weight
MGRN1	current symbol	MGI:2447670	Mgrn1	mahogunin, ring finger 1	protein coding gene	MP:0005013	increased lymphocyte cell number
MGRN1	current symbol	MGI:2447670	Mgrn1	mahogunin, ring finger 1	protein coding gene	MP:0005016	decreased lymphocyte cell number
MGRN1	current symbol	MGI:2447670	Mgrn1	mahogunin, ring finger 1	protein coding gene	MP:0005312	pericardial effusion
MGRN1	current symbol	MGI:2447670	Mgrn1	mahogunin, ring finger 1	protein coding gene	MP:0005344	increased circulating bilirubin level
MGRN1	current symbol	MGI:2447670	Mgrn1	mahogunin, ring finger 1	protein coding gene	MP:0005409	darkened coat color
MGRN1	current symbol	MGI:2447670	Mgrn1	mahogunin, ring finger 1	protein coding gene	MP:0005561	increased mean corpuscular hemoglobin
MGRN1	current symbol	MGI:2447670	Mgrn1	mahogunin, ring finger 1	protein coding gene	MP:0006138	congestive heart failure
MGRN1	current symbol	MGI:2447670	Mgrn1	mahogunin, ring finger 1	protein coding gene	MP:0008025	brain vacuoles
MGRN1	current symbol	MGI:2447670	Mgrn1	mahogunin, ring finger 1	protein coding gene	MP:0010025	decreased total body fat amount
MGRN1	current symbol	MGI:2447670	Mgrn1	mahogunin, ring finger 1	protein coding gene	MP:0010124	decreased bone mineral content
MGRN1	current symbol	MGI:2447670	Mgrn1	mahogunin, ring finger 1	protein coding gene	MP:0010334	pleural effusion
MGRN1	current symbol	MGI:2447670	Mgrn1	mahogunin, ring finger 1	protein coding gene	MP:0010393	shortened QRS complex duration
MGRN1	current symbol	MGI:2447670	Mgrn1	mahogunin, ring finger 1	protein coding gene	MP:0010402	ventricular septal defect
MGRN1	current symbol	MGI:2447670	Mgrn1	mahogunin, ring finger 1	protein coding gene	MP:0010403	atrial septal defect
MGRN1	current symbol	MGI:2447670	Mgrn1	mahogunin, ring finger 1	protein coding gene	MP:0010426	abnormal heart and great artery attachment
MGRN1	current symbol	MGI:2447670	Mgrn1	mahogunin, ring finger 1	protein coding gene	MP:0010436	abnormal coronary sinus morphology
MGRN1	current symbol	MGI:2447670	Mgrn1	mahogunin, ring finger 1	protein coding gene	MP:0010488	abnormal left subclavian artery morphology
MGRN1	current symbol	MGI:2447670	Mgrn1	mahogunin, ring finger 1	protein coding gene	MP:0010854	lung situs inversus
MGRN1	current symbol	MGI:2447670	Mgrn1	mahogunin, ring finger 1	protein coding gene	MP:0011086	postnatal lethality, incomplete penetrance
MGRN1	current symbol	MGI:2447670	Mgrn1	mahogunin, ring finger 1	protein coding gene	MP:0011090	perinatal lethality, incomplete penetrance
MGRN1	current symbol	MGI:2447670	Mgrn1	mahogunin, ring finger 1	protein coding gene	MP:0011091	prenatal lethality, complete penetrance
MGRN1	current symbol	MGI:2447670	Mgrn1	mahogunin, ring finger 1	protein coding gene	MP:0011101	prenatal lethality, incomplete penetrance
MGRN1	current symbol	MGI:2447670	Mgrn1	mahogunin, ring finger 1	protein coding gene	MP:0011110	preweaning lethality, incomplete penetrance
MGRN1	current symbol	MGI:2447670	Mgrn1	mahogunin, ring finger 1	protein coding gene	MP:0011239	abnormal skin coloration
MGRN1	current symbol	MGI:2447670	Mgrn1	mahogunin, ring finger 1	protein coding gene	MP:0011874	enlarged urinary bladder
MRPL3	current symbol	MGI:2137204	Mrpl3	mitochondrial ribosomal protein L3	protein coding gene	MP:0000811	hippocampal neuron degeneration
MRPL3	current symbol	MGI:2137204	Mrpl3	mitochondrial ribosomal protein L3	protein coding gene	MP:0001505	hunched posture
MRPL3	current symbol	MGI:2137204	Mrpl3	mitochondrial ribosomal protein L3	protein coding gene	MP:0001511	disheveled coat
MRPL3	current symbol	MGI:2137204	Mrpl3	mitochondrial ribosomal protein L3	protein coding gene	MP:0001693	failure of primitive streak formation
MRPL3	current symbol	MGI:2137204	Mrpl3	mitochondrial ribosomal protein L3	protein coding gene	MP:0001696	failure to gastrulate
MRPL3	current symbol	MGI:2137204	Mrpl3	mitochondrial ribosomal protein L3	protein coding gene	MP:0001698	decreased embryo size
MRPL3	current symbol	MGI:2137204	Mrpl3	mitochondrial ribosomal protein L3	protein coding gene	MP:0001730	embryonic growth arrest
MRPL3	current symbol	MGI:2137204	Mrpl3	mitochondrial ribosomal protein L3	protein coding gene	MP:0002083	premature death
MRPL3	current symbol	MGI:2137204	Mrpl3	mitochondrial ribosomal protein L3	protein coding gene	MP:0002229	neurodegeneration
MRPL3	current symbol	MGI:2137204	Mrpl3	mitochondrial ribosomal protein L3	protein coding gene	MP:0002968	increased circulating alkaline phosphatase level
MRPL3	current symbol	MGI:2137204	Mrpl3	mitochondrial ribosomal protein L3	protein coding gene	MP:0003076	increased susceptibility to ischemic brain injury
MRPL3	current symbol	MGI:2137204	Mrpl3	mitochondrial ribosomal protein L3	protein coding gene	MP:0003085	abnormal egg cylinder morphology
MRPL3	current symbol	MGI:2137204	Mrpl3	mitochondrial ribosomal protein L3	protein coding gene	MP:0003087	absent allantois
MRPL3	current symbol	MGI:2137204	Mrpl3	mitochondrial ribosomal protein L3	protein coding gene	MP:0003354	astrocytosis
MRPL3	current symbol	MGI:2137204	Mrpl3	mitochondrial ribosomal protein L3	protein coding gene	MP:0003886	abnormal embryonic epiblast morphology
MRPL3	current symbol	MGI:2137204	Mrpl3	mitochondrial ribosomal protein L3	protein coding gene	MP:0003984	embryonic growth retardation
MRPL3	current symbol	MGI:2137204	Mrpl3	mitochondrial ribosomal protein L3	protein coding gene	MP:0004045	abnormal cell cycle checkpoint function
MRPL3	current symbol	MGI:2137204	Mrpl3	mitochondrial ribosomal protein L3	protein coding gene	MP:0005150	cachexia
MRPL3	current symbol	MGI:2137204	Mrpl3	mitochondrial ribosomal protein L3	protein coding gene	MP:0005202	lethargy
MRPL3	current symbol	MGI:2137204	Mrpl3	mitochondrial ribosomal protein L3	protein coding gene	MP:0005344	increased circulating bilirubin level
MRPL3	current symbol	MGI:2137204	Mrpl3	mitochondrial ribosomal protein L3	protein coding gene	MP:0005564	increased hemoglobin content
MRPL3	current symbol	MGI:2137204	Mrpl3	mitochondrial ribosomal protein L3	protein coding gene	MP:0005641	increased mean corpuscular hemoglobin concentration
MRPL3	current symbol	MGI:2137204	Mrpl3	mitochondrial ribosomal protein L3	protein coding gene	MP:0006035	abnormal mitochondrial morphology
MRPL3	current symbol	MGI:2137204	Mrpl3	mitochondrial ribosomal protein L3	protein coding gene	MP:0006036	abnormal mitochondrial physiology
MRPL3	current symbol	MGI:2137204	Mrpl3	mitochondrial ribosomal protein L3	protein coding gene	MP:0008025	brain vacuoles
MRPL3	current symbol	MGI:2137204	Mrpl3	mitochondrial ribosomal protein L3	protein coding gene	MP:0008912	nervous
MRPL3	current symbol	MGI:2137204	Mrpl3	mitochondrial ribosomal protein L3	protein coding gene	MP:0009331	absent primitive node
MRPL3	current symbol	MGI:2137204	Mrpl3	mitochondrial ribosomal protein L3	protein coding gene	MP:0010955	abnormal respiratory electron transport chain
MRPL3	current symbol	MGI:2137204	Mrpl3	mitochondrial ribosomal protein L3	protein coding gene	MP:0010956	abnormal mitochondrial ATP synthesis coupled electron transport
MRPL3	current symbol	MGI:2137204	Mrpl3	mitochondrial ribosomal protein L3	protein coding gene	MP:0011095	embryonic lethality between implantation and placentation, complete penetrance
MRPL3	current symbol	MGI:2137204	Mrpl3	mitochondrial ribosomal protein L3	protein coding gene	MP:0011100	preweaning lethality, complete penetrance
MRPL3	current symbol	MGI:2137204	Mrpl3	mitochondrial ribosomal protein L3	protein coding gene	MP:0011635	abnormal mitochondrial crista morphology
MRPL3	current symbol	MGI:2137204	Mrpl3	mitochondrial ribosomal protein L3	protein coding gene	MP:0012307	impaired spatial learning
MRPL3	current symbol	MGI:2137204	Mrpl3	mitochondrial ribosomal protein L3	protein coding gene	MP:0012315	impaired learning
MRPL3	current symbol	MGI:2137204	Mrpl3	mitochondrial ribosomal protein L3	protein coding gene	MP:0012724	absent head fold
MRPL3	current symbol	MGI:2137204	Mrpl3	mitochondrial ribosomal protein L3	protein coding gene	MP:0013292	embryonic lethality prior to organogenesis
MRPL3	current symbol	MGI:2137204	Mrpl3	mitochondrial ribosomal protein L3	protein coding gene	MP:0014246	decreased cellular ATP level
NDST4	current symbol	MGI:1932545	Ndst4	N-deacetylase/N-sulfotransferase (heparin glucosaminyl) 4	protein coding gene	MP:0000488	abnormal intestinal epithelium morphology
NDST4	current symbol	MGI:1932545	Ndst4	N-deacetylase/N-sulfotransferase (heparin glucosaminyl) 4	protein coding gene	MP:0000495	abnormal colon morphology
NDST4	current symbol	MGI:1932545	Ndst4	N-deacetylase/N-sulfotransferase (heparin glucosaminyl) 4	protein coding gene	MP:0008885	increased enterocyte apoptosis
NDST4	current symbol	MGI:1932545	Ndst4	N-deacetylase/N-sulfotransferase (heparin glucosaminyl) 4	protein coding gene	MP:0014221	increased colon goblet cell number
NUDT16L1	current symbol	MGI:1914161	Nudt16l1	nudix hydrolase 16 like 1	protein coding gene	MP:0001556	increased circulating HDL cholesterol level
NUDT16L1	current symbol	MGI:1914161	Nudt16l1	nudix hydrolase 16 like 1	protein coding gene	MP:0002942	decreased circulating alanine transaminase level
NUDT16L1	current symbol	MGI:1914161	Nudt16l1	nudix hydrolase 16 like 1	protein coding gene	MP:0005632	decreased circulating aspartate transaminase level
NUDT16L1	current symbol	MGI:1914161	Nudt16l1	nudix hydrolase 16 like 1	protein coding gene	MP:0010024	increased total body fat amount
PARK7	current symbol	MGI:2135637	Park7	Parkinson disease (autosomal recessive, early onset) 7	protein coding gene	MP:0000063	decreased bone mineral density
PARK7	current symbol	MGI:2135637	Park7	Parkinson disease (autosomal recessive, early onset) 7	protein coding gene	MP:0000432	abnormal head morphology
PARK7	current symbol	MGI:2135637	Park7	Parkinson disease (autosomal recessive, early onset) 7	protein coding gene	MP:0001263	weight loss
PARK7	current symbol	MGI:2135637	Park7	Parkinson disease (autosomal recessive, early onset) 7	protein coding gene	MP:0001388	abnormal stationary movement
PARK7	current symbol	MGI:2135637	Park7	Parkinson disease (autosomal recessive, early onset) 7	protein coding gene	MP:0001402	decreased locomotor activity
PARK7	current symbol	MGI:2135637	Park7	Parkinson disease (autosomal recessive, early onset) 7	protein coding gene	MP:0001405	impaired coordination
PARK7	current symbol	MGI:2135637	Park7	Parkinson disease (autosomal recessive, early onset) 7	protein coding gene	MP:0001406	abnormal gait
PARK7	current symbol	MGI:2135637	Park7	Parkinson disease (autosomal recessive, early onset) 7	protein coding gene	MP:0001407	short stride length
PARK7	current symbol	MGI:2135637	Park7	Parkinson disease (autosomal recessive, early onset) 7	protein coding gene	MP:0001516	abnormal motor coordination/balance
PARK7	current symbol	MGI:2135637	Park7	Parkinson disease (autosomal recessive, early onset) 7	protein coding gene	MP:0001524	impaired limb coordination
PARK7	current symbol	MGI:2135637	Park7	Parkinson disease (autosomal recessive, early onset) 7	protein coding gene	MP:0001899	absent long-term depression
PARK7	current symbol	MGI:2135637	Park7	Parkinson disease (autosomal recessive, early onset) 7	protein coding gene	MP:0001905	abnormal dopamine level
PARK7	current symbol	MGI:2135637	Park7	Parkinson disease (autosomal recessive, early onset) 7	protein coding gene	MP:0001906	increased dopamine level
PARK7	current symbol	MGI:2135637	Park7	Parkinson disease (autosomal recessive, early onset) 7	protein coding gene	MP:0002066	abnormal motor capabilities/coordination/movement
PARK7	current symbol	MGI:2135637	Park7	Parkinson disease (autosomal recessive, early onset) 7	protein coding gene	MP:0002757	decreased vertical activity
PARK7	current symbol	MGI:2135637	Park7	Parkinson disease (autosomal recessive, early onset) 7	protein coding gene	MP:0002804	abnormal motor learning
PARK7	current symbol	MGI:2135637	Park7	Parkinson disease (autosomal recessive, early onset) 7	protein coding gene	MP:0003224	neuron degeneration
PARK7	current symbol	MGI:2135637	Park7	Parkinson disease (autosomal recessive, early onset) 7	protein coding gene	MP:0003244	loss of dopaminergic neurons
PARK7	current symbol	MGI:2135637	Park7	Parkinson disease (autosomal recessive, early onset) 7	protein coding gene	MP:0003313	abnormal locomotor activation
PARK7	current symbol	MGI:2135637	Park7	Parkinson disease (autosomal recessive, early onset) 7	protein coding gene	MP:0003444	abnormal neurotransmitter uptake
PARK7	current symbol	MGI:2135637	Park7	Parkinson disease (autosomal recessive, early onset) 7	protein coding gene	MP:0003661	abnormal locus ceruleus morphology
PARK7	current symbol	MGI:2135637	Park7	Parkinson disease (autosomal recessive, early onset) 7	protein coding gene	MP:0004077	abnormal striatum morphology
PARK7	current symbol	MGI:2135637	Park7	Parkinson disease (autosomal recessive, early onset) 7	protein coding gene	MP:0005156	bradykinesia
PARK7	current symbol	MGI:2135637	Park7	Parkinson disease (autosomal recessive, early onset) 7	protein coding gene	MP:0005402	abnormal action potential
PARK7	current symbol	MGI:2135637	Park7	Parkinson disease (autosomal recessive, early onset) 7	protein coding gene	MP:0008872	abnormal physiological response to xenobiotic
PARK7	current symbol	MGI:2135637	Park7	Parkinson disease (autosomal recessive, early onset) 7	protein coding gene	MP:0009745	abnormal behavioral response to xenobiotic
PARK7	current symbol	MGI:2135637	Park7	Parkinson disease (autosomal recessive, early onset) 7	protein coding gene	MP:0010053	decreased grip strength
PARK7	current symbol	MGI:2135637	Park7	Parkinson disease (autosomal recessive, early onset) 7	protein coding gene	MP:0010954	abnormal cellular respiration
PARK7	current symbol	MGI:2135637	Park7	Parkinson disease (autosomal recessive, early onset) 7	protein coding gene	MP:0010958	abnormal tricarboxylic acid cycle
PARK7	current symbol	MGI:2135637	Park7	Parkinson disease (autosomal recessive, early onset) 7	protein coding gene	MP:0011451	increased susceptibility to dopaminergic neuron neurotoxicity
PARK7	current symbol	MGI:2135637	Park7	Parkinson disease (autosomal recessive, early onset) 7	protein coding gene	MP:0013219	abnormal substantia nigra pars compacta morphology
PARPBP	current symbol	MGI:1922567	Parpbp	PARP1 binding protein	protein coding gene
PFKP	current symbol	MGI:1891833	Pfkp	phosphofructokinase, platelet	protein coding gene
PHF10	current symbol	MGI:1919307	Phf10	PHD finger protein 10	protein coding gene	MP:0002169	no abnormal phenotype detected
PHF10	current symbol	MGI:1919307	Phf10	PHD finger protein 10	protein coding gene	MP:0011100	preweaning lethality, complete penetrance
PITRM1	current symbol	MGI:1916867	Pitrm1	pitrilysin metallepetidase 1	protein coding gene	MP:0001393	ataxia
PITRM1	current symbol	MGI:1916867	Pitrm1	pitrilysin metallepetidase 1	protein coding gene	MP:0001405	impaired coordination
PITRM1	current symbol	MGI:1916867	Pitrm1	pitrilysin metallepetidase 1	protein coding gene	MP:0001513	limb grasping
PITRM1	current symbol	MGI:1916867	Pitrm1	pitrilysin metallepetidase 1	protein coding gene	MP:0001516	abnormal motor coordination/balance
PITRM1	current symbol	MGI:1916867	Pitrm1	pitrilysin metallepetidase 1	protein coding gene	MP:0001711	abnormal placenta morphology
PITRM1	current symbol	MGI:1916867	Pitrm1	pitrilysin metallepetidase 1	protein coding gene	MP:0002183	gliosis
PITRM1	current symbol	MGI:1916867	Pitrm1	pitrilysin metallepetidase 1	protein coding gene	MP:0002757	decreased vertical activity
PITRM1	current symbol	MGI:1916867	Pitrm1	pitrilysin metallepetidase 1	protein coding gene	MP:0002836	abnormal chorion morphology
PITRM1	current symbol	MGI:1916867	Pitrm1	pitrilysin metallepetidase 1	protein coding gene	MP:0003224	neuron degeneration
PITRM1	current symbol	MGI:1916867	Pitrm1	pitrilysin metallepetidase 1	protein coding gene	MP:0003329	amyloid beta deposits
PITRM1	current symbol	MGI:1916867	Pitrm1	pitrilysin metallepetidase 1	protein coding gene	MP:0005031	abnormal trophoblast layer morphology
PITRM1	current symbol	MGI:1916867	Pitrm1	pitrilysin metallepetidase 1	protein coding gene	MP:0005033	abnormal trophoblast giant cell morphology
PITRM1	current symbol	MGI:1916867	Pitrm1	pitrilysin metallepetidase 1	protein coding gene	MP:0005290	decreased oxygen consumption
PITRM1	current symbol	MGI:1916867	Pitrm1	pitrilysin metallepetidase 1	protein coding gene	MP:0005356	positive geotaxis
PITRM1	current symbol	MGI:1916867	Pitrm1	pitrilysin metallepetidase 1	protein coding gene	MP:0005621	abnormal cell physiology
PITRM1	current symbol	MGI:1916867	Pitrm1	pitrilysin metallepetidase 1	protein coding gene	MP:0006036	abnormal mitochondrial physiology
PITRM1	current symbol	MGI:1916867	Pitrm1	pitrilysin metallepetidase 1	protein coding gene	MP:0008964	decreased carbon dioxide production
PITRM1	current symbol	MGI:1916867	Pitrm1	pitrilysin metallepetidase 1	protein coding gene	MP:0011098	embryonic lethality during organogenesis, complete penetrance
PITRM1	current symbol	MGI:1916867	Pitrm1	pitrilysin metallepetidase 1	protein coding gene	MP:0011100	preweaning lethality, complete penetrance
PITRM1	current symbol	MGI:1916867	Pitrm1	pitrilysin metallepetidase 1	protein coding gene	MP:0020234	decreased basal metabolism
PMCH	current symbol	MGI:97629	Pmch	pro-melanin-concentrating hormone	protein coding gene	MP:0000266	abnormal heart morphology
PMCH	current symbol	MGI:97629	Pmch	pro-melanin-concentrating hormone	protein coding gene	MP:0000274	enlarged heart
PMCH	current symbol	MGI:97629	Pmch	pro-melanin-concentrating hormone	protein coding gene	MP:0001262	decreased body weight
PMCH	current symbol	MGI:97629	Pmch	pro-melanin-concentrating hormone	protein coding gene	MP:0002135	abnormal kidney morphology
PMCH	current symbol	MGI:97629	Pmch	pro-melanin-concentrating hormone	protein coding gene	MP:0005289	increased oxygen consumption
PMCH	current symbol	MGI:97629	Pmch	pro-melanin-concentrating hormone	protein coding gene	MP:0005318	decreased triglyceride level
PMCH	current symbol	MGI:97629	Pmch	pro-melanin-concentrating hormone	protein coding gene	MP:0005668	decreased circulating leptin level
PMCH	current symbol	MGI:97629	Pmch	pro-melanin-concentrating hormone	protein coding gene	MP:0010123	increased bone mineral content
PMCH	current symbol	MGI:97629	Pmch	pro-melanin-concentrating hormone	protein coding gene	MP:0010180	increased susceptibility to weight loss
PMCH	current symbol	MGI:97629	Pmch	pro-melanin-concentrating hormone	protein coding gene	MP:0011940	decreased food intake
RASSF3	current symbol	MGI:2179722	Rassf3	Ras association (RalGDS/AF-6) domain family member 3	protein coding gene
RASSF3	human synonym	MGI:1926375	Rassf5	Ras association (RalGDS/AF-6) domain family member 5	protein coding gene	MP:0000691	enlarged spleen
RASSF3	human synonym	MGI:1926375	Rassf5	Ras association (RalGDS/AF-6) domain family member 5	protein coding gene	MP:0000694	spleen hypoplasia
RASSF3	human synonym	MGI:1926375	Rassf5	Ras association (RalGDS/AF-6) domain family member 5	protein coding gene	MP:0000702	enlarged lymph nodes
RASSF3	human synonym	MGI:1926375	Rassf5	Ras association (RalGDS/AF-6) domain family member 5	protein coding gene	MP:0000715	decreased thymocyte number
RASSF3	human synonym	MGI:1926375	Rassf5	Ras association (RalGDS/AF-6) domain family member 5	protein coding gene	MP:0002023	increased B cell derived lymphoma incidence
RASSF3	human synonym	MGI:1926375	Rassf5	Ras association (RalGDS/AF-6) domain family member 5	protein coding gene	MP:0002027	increased lung adenocarcinoma incidence
RASSF3	human synonym	MGI:1926375	Rassf5	Ras association (RalGDS/AF-6) domain family member 5	protein coding gene	MP:0002144	abnormal B cell differentiation
RASSF3	human synonym	MGI:1926375	Rassf5	Ras association (RalGDS/AF-6) domain family member 5	protein coding gene	MP:0002223	lymphoid hypoplasia
RASSF3	human synonym	MGI:1926375	Rassf5	Ras association (RalGDS/AF-6) domain family member 5	protein coding gene	MP:0002343	abnormal lymph node cortex morphology
RASSF3	human synonym	MGI:1926375	Rassf5	Ras association (RalGDS/AF-6) domain family member 5	protein coding gene	MP:0002356	abnormal spleen red pulp morphology
RASSF3	human synonym	MGI:1926375	Rassf5	Ras association (RalGDS/AF-6) domain family member 5	protein coding gene	MP:0002375	abnormal thymus medulla morphology
RASSF3	human synonym	MGI:1926375	Rassf5	Ras association (RalGDS/AF-6) domain family member 5	protein coding gene	MP:0002376	abnormal dendritic cell physiology
RASSF3	human synonym	MGI:1926375	Rassf5	Ras association (RalGDS/AF-6) domain family member 5	protein coding gene	MP:0002493	increased IgG level
RASSF3	human synonym	MGI:1926375	Rassf5	Ras association (RalGDS/AF-6) domain family member 5	protein coding gene	MP:0002743	glomerulonephritis
RASSF3	human synonym	MGI:1926375	Rassf5	Ras association (RalGDS/AF-6) domain family member 5	protein coding gene	MP:0002962	increased urine protein level
RASSF3	human synonym	MGI:1926375	Rassf5	Ras association (RalGDS/AF-6) domain family member 5	protein coding gene	MP:0003156	abnormal leukocyte migration
RASSF3	human synonym	MGI:1926375	Rassf5	Ras association (RalGDS/AF-6) domain family member 5	protein coding gene	MP:0003331	increased hepatocellular carcinoma incidence
RASSF3	human synonym	MGI:1926375	Rassf5	Ras association (RalGDS/AF-6) domain family member 5	protein coding gene	MP:0003945	abnormal lymphocyte physiology
RASSF3	human synonym	MGI:1926375	Rassf5	Ras association (RalGDS/AF-6) domain family member 5	protein coding gene	MP:0004762	increased anti-double stranded DNA antibody level
RASSF3	human synonym	MGI:1926375	Rassf5	Ras association (RalGDS/AF-6) domain family member 5	protein coding gene	MP:0005014	increased B cell number
RASSF3	human synonym	MGI:1926375	Rassf5	Ras association (RalGDS/AF-6) domain family member 5	protein coding gene	MP:0005015	increased T cell number
RASSF3	human synonym	MGI:1926375	Rassf5	Ras association (RalGDS/AF-6) domain family member 5	protein coding gene	MP:0005154	increased B cell proliferation
RASSF3	human synonym	MGI:1926375	Rassf5	Ras association (RalGDS/AF-6) domain family member 5	protein coding gene	MP:0005348	increased T cell proliferation
RASSF3	human synonym	MGI:1926375	Rassf5	Ras association (RalGDS/AF-6) domain family member 5	protein coding gene	MP:0008049	increased memory T cell number
RASSF3	human synonym	MGI:1926375	Rassf5	Ras association (RalGDS/AF-6) domain family member 5	protein coding gene	MP:0008097	increased plasma cell number
RASSF3	human synonym	MGI:1926375	Rassf5	Ras association (RalGDS/AF-6) domain family member 5	protein coding gene	MP:0008827	abnormal thymus cell ratio
RASSF3	human synonym	MGI:1926375	Rassf5	Ras association (RalGDS/AF-6) domain family member 5	protein coding gene	MP:0008828	abnormal lymph node cell ratio
RASSF3	human synonym	MGI:1926375	Rassf5	Ras association (RalGDS/AF-6) domain family member 5	protein coding gene	MP:0009543	abnormal thymus corticomedullary boundary morphology
RASSF3	human synonym	MGI:1926375	Rassf5	Ras association (RalGDS/AF-6) domain family member 5	protein coding gene	MP:0009767	decreased susceptibility to xenobiotic induced morbidity/mortality
RASSF3	human synonym	MGI:1926375	Rassf5	Ras association (RalGDS/AF-6) domain family member 5	protein coding gene	MP:0013502	decreased fibroblast apoptosis
RPL10	current symbol	MGI:105943	Rpl10	ribosomal protein L10	protein coding gene
RPL10	human symbol	MGI:3704336	Rpl10-ps3	ribosomal protein L10, pseudogene 3	pseudogene
RPL10	zebrafish symbol	MGI:3647985	Rpl10l	ribosomal protein L10-like	protein coding gene	MP:0001925	male infertility
RPL10	zebrafish symbol	MGI:3647985	Rpl10l	ribosomal protein L10-like	protein coding gene	MP:0001940	testis hypoplasia
RPL10	zebrafish symbol	MGI:3647985	Rpl10l	ribosomal protein L10-like	protein coding gene	MP:0005159	azoospermia
RPL10	zebrafish symbol	MGI:3647985	Rpl10l	ribosomal protein L10-like	protein coding gene	MP:0008261	arrest of male meiosis
RPL10	zebrafish symbol	MGI:3647985	Rpl10l	ribosomal protein L10-like	protein coding gene	MP:0014052	increased male germ cell apoptosis
RPL10	human synonym	MGI:1913730	Rpl15	ribosomal protein L15	protein coding gene
RPL17	zebrafish symbol	MGI:3647029	Gm6133	predicted gene 6133	protein coding gene
RPL17	human synonym	MGI:3642619	Gm10362	predicted gene 10362	pseudogene
RPL17	current symbol	MGI:2448270	Rpl17	ribosomal protein L17	protein coding gene
RPL17	human symbol	MGI:3802129	Rpl17-ps8	ribosomal protein L17, pseudogene 8	pseudogene
RPL17	human synonym	MGI:1929455	Rpl23	ribosomal protein L23	protein coding gene
RRM1	current symbol	MGI:98180	Rrm1	ribonucleotide reductase M1	protein coding gene	MP:0011094	embryonic lethality before implantation, complete penetrance
RRM1	current symbol	MGI:98180	Rrm1	ribonucleotide reductase M1	protein coding gene	MP:0011100	preweaning lethality, complete penetrance
RRM1	current symbol	MGI:98180	Rrm1	ribonucleotide reductase M1	protein coding gene	MP:0011110	preweaning lethality, incomplete penetrance
RRM2B	current symbol	MGI:2155865	Rrm2b	ribonucleotide reductase M2 B (TP53 inducible)	protein coding gene	MP:0000208	decreased hematocrit
RRM2B	current symbol	MGI:2155865	Rrm2b	ribonucleotide reductase M2 B (TP53 inducible)	protein coding gene	MP:0000523	cortical renal glomerulopathies
RRM2B	current symbol	MGI:2155865	Rrm2b	ribonucleotide reductase M2 B (TP53 inducible)	protein coding gene	MP:0000598	abnormal liver morphology
RRM2B	current symbol	MGI:2155865	Rrm2b	ribonucleotide reductase M2 B (TP53 inducible)	protein coding gene	MP:0000711	thymus cortex hypoplasia
RRM2B	current symbol	MGI:2155865	Rrm2b	ribonucleotide reductase M2 B (TP53 inducible)	protein coding gene	MP:0001263	weight loss
RRM2B	current symbol	MGI:2155865	Rrm2b	ribonucleotide reductase M2 B (TP53 inducible)	protein coding gene	MP:0001548	hyperlipidemia
RRM2B	current symbol	MGI:2155865	Rrm2b	ribonucleotide reductase M2 B (TP53 inducible)	protein coding gene	MP:0001552	increased circulating triglyceride level
RRM2B	current symbol	MGI:2155865	Rrm2b	ribonucleotide reductase M2 B (TP53 inducible)	protein coding gene	MP:0001566	increased circulating phosphate level
RRM2B	current symbol	MGI:2155865	Rrm2b	ribonucleotide reductase M2 B (TP53 inducible)	protein coding gene	MP:0001732	postnatal growth retardation
RRM2B	current symbol	MGI:2155865	Rrm2b	ribonucleotide reductase M2 B (TP53 inducible)	protein coding gene	MP:0002083	premature death
RRM2B	current symbol	MGI:2155865	Rrm2b	ribonucleotide reductase M2 B (TP53 inducible)	protein coding gene	MP:0002136	abnormal kidney physiology
RRM2B	current symbol	MGI:2155865	Rrm2b	ribonucleotide reductase M2 B (TP53 inducible)	protein coding gene	MP:0002269	muscular atrophy
RRM2B	current symbol	MGI:2155865	Rrm2b	ribonucleotide reductase M2 B (TP53 inducible)	protein coding gene	MP:0002651	abnormal sciatic nerve morphology
RRM2B	current symbol	MGI:2155865	Rrm2b	ribonucleotide reductase M2 B (TP53 inducible)	protein coding gene	MP:0002703	abnormal renal tubule morphology
RRM2B	current symbol	MGI:2155865	Rrm2b	ribonucleotide reductase M2 B (TP53 inducible)	protein coding gene	MP:0002705	dilated renal tubule
RRM2B	current symbol	MGI:2155865	Rrm2b	ribonucleotide reductase M2 B (TP53 inducible)	protein coding gene	MP:0002828	abnormal renal glomerular capsule morphology
RRM2B	current symbol	MGI:2155865	Rrm2b	ribonucleotide reductase M2 B (TP53 inducible)	protein coding gene	MP:0002874	decreased hemoglobin content
RRM2B	current symbol	MGI:2155865	Rrm2b	ribonucleotide reductase M2 B (TP53 inducible)	protein coding gene	MP:0002962	increased urine protein level
RRM2B	current symbol	MGI:2155865	Rrm2b	ribonucleotide reductase M2 B (TP53 inducible)	protein coding gene	MP:0002966	decreased circulating alkaline phosphatase level
RRM2B	current symbol	MGI:2155865	Rrm2b	ribonucleotide reductase M2 B (TP53 inducible)	protein coding gene	MP:0003068	enlarged kidney
RRM2B	current symbol	MGI:2155865	Rrm2b	ribonucleotide reductase M2 B (TP53 inducible)	protein coding gene	MP:0003141	cardiac fibrosis
RRM2B	current symbol	MGI:2155865	Rrm2b	ribonucleotide reductase M2 B (TP53 inducible)	protein coding gene	MP:0003606	kidney failure
RRM2B	current symbol	MGI:2155865	Rrm2b	ribonucleotide reductase M2 B (TP53 inducible)	protein coding gene	MP:0003643	spleen atrophy
RRM2B	current symbol	MGI:2155865	Rrm2b	ribonucleotide reductase M2 B (TP53 inducible)	protein coding gene	MP:0003644	thymus atrophy
RRM2B	current symbol	MGI:2155865	Rrm2b	ribonucleotide reductase M2 B (TP53 inducible)	protein coding gene	MP:0003793	abnormal submandibular gland morphology
RRM2B	current symbol	MGI:2155865	Rrm2b	ribonucleotide reductase M2 B (TP53 inducible)	protein coding gene	MP:0003797	abnormal compact bone morphology
RRM2B	current symbol	MGI:2155865	Rrm2b	ribonucleotide reductase M2 B (TP53 inducible)	protein coding gene	MP:0003961	decreased lean body mass
RRM2B	current symbol	MGI:2155865	Rrm2b	ribonucleotide reductase M2 B (TP53 inducible)	protein coding gene	MP:0004111	abnormal coronary artery morphology
RRM2B	current symbol	MGI:2155865	Rrm2b	ribonucleotide reductase M2 B (TP53 inducible)	protein coding gene	MP:0004153	increased renal tubule apoptosis
RRM2B	current symbol	MGI:2155865	Rrm2b	ribonucleotide reductase M2 B (TP53 inducible)	protein coding gene	MP:0004154	renal tubular necrosis
RRM2B	current symbol	MGI:2155865	Rrm2b	ribonucleotide reductase M2 B (TP53 inducible)	protein coding gene	MP:0004969	pale kidney
RRM2B	current symbol	MGI:2155865	Rrm2b	ribonucleotide reductase M2 B (TP53 inducible)	protein coding gene	MP:0005178	increased circulating cholesterol level
RRM2B	current symbol	MGI:2155865	Rrm2b	ribonucleotide reductase M2 B (TP53 inducible)	protein coding gene	MP:0005232	abnormal mesenteric lymph node morphology
RRM2B	current symbol	MGI:2155865	Rrm2b	ribonucleotide reductase M2 B (TP53 inducible)	protein coding gene	MP:0005264	glomerulosclerosis
RRM2B	current symbol	MGI:2155865	Rrm2b	ribonucleotide reductase M2 B (TP53 inducible)	protein coding gene	MP:0005325	abnormal renal glomerulus morphology
RRM2B	current symbol	MGI:2155865	Rrm2b	ribonucleotide reductase M2 B (TP53 inducible)	protein coding gene	MP:0005326	abnormal podocyte morphology
RRM2B	current symbol	MGI:2155865	Rrm2b	ribonucleotide reductase M2 B (TP53 inducible)	protein coding gene	MP:0005419	decreased circulating serum albumin level
RRM2B	current symbol	MGI:2155865	Rrm2b	ribonucleotide reductase M2 B (TP53 inducible)	protein coding gene	MP:0005505	thrombocytosis
RRM2B	current symbol	MGI:2155865	Rrm2b	ribonucleotide reductase M2 B (TP53 inducible)	protein coding gene	MP:0005553	increased circulating creatinine level
RRM2B	current symbol	MGI:2155865	Rrm2b	ribonucleotide reductase M2 B (TP53 inducible)	protein coding gene	MP:0005560	decreased circulating glucose level
RRM2B	current symbol	MGI:2155865	Rrm2b	ribonucleotide reductase M2 B (TP53 inducible)	protein coding gene	MP:0005565	increased blood urea nitrogen level
RRM2B	current symbol	MGI:2155865	Rrm2b	ribonucleotide reductase M2 B (TP53 inducible)	protein coding gene	MP:0008140	podocyte foot process effacement
RRM2B	current symbol	MGI:2155865	Rrm2b	ribonucleotide reductase M2 B (TP53 inducible)	protein coding gene	MP:0008479	decreased spleen white pulp amount
RRM2B	current symbol	MGI:2155865	Rrm2b	ribonucleotide reductase M2 B (TP53 inducible)	protein coding gene	MP:0008489	slow postnatal weight gain
RRM2B	current symbol	MGI:2155865	Rrm2b	ribonucleotide reductase M2 B (TP53 inducible)	protein coding gene	MP:0009417	skeletal muscle atrophy
RRM2B	current symbol	MGI:2155865	Rrm2b	ribonucleotide reductase M2 B (TP53 inducible)	protein coding gene	MP:0009640	abnormal renal tubule epithelium morphology
RRM2B	current symbol	MGI:2155865	Rrm2b	ribonucleotide reductase M2 B (TP53 inducible)	protein coding gene	MP:0009642	abnormal blood homeostasis
RRM2B	current symbol	MGI:2155865	Rrm2b	ribonucleotide reductase M2 B (TP53 inducible)	protein coding gene	MP:0009643	abnormal urine homeostasis
RRM2B	current symbol	MGI:2155865	Rrm2b	ribonucleotide reductase M2 B (TP53 inducible)	protein coding gene	MP:0010025	decreased total body fat amount
RRM2B	current symbol	MGI:2155865	Rrm2b	ribonucleotide reductase M2 B (TP53 inducible)	protein coding gene	MP:0011320	abnormal glomerular capillary morphology
RRM2B	current symbol	MGI:2155865	Rrm2b	ribonucleotide reductase M2 B (TP53 inducible)	protein coding gene	MP:0011339	abnormal glomerular mesangium morphology
RRM2B	current symbol	MGI:2155865	Rrm2b	ribonucleotide reductase M2 B (TP53 inducible)	protein coding gene	MP:0011346	renal tubule atrophy
RRM2B	current symbol	MGI:2155865	Rrm2b	ribonucleotide reductase M2 B (TP53 inducible)	protein coding gene	MP:0011348	abnormal renal glomerulus basement membrane morphology
RRM2B	current symbol	MGI:2155865	Rrm2b	ribonucleotide reductase M2 B (TP53 inducible)	protein coding gene	MP:0011352	proximal convoluted tubule brush border loss
RRM2B	current symbol	MGI:2155865	Rrm2b	ribonucleotide reductase M2 B (TP53 inducible)	protein coding gene	MP:0011359	decreased glomerular capillary number
RRM2B	current symbol	MGI:2155865	Rrm2b	ribonucleotide reductase M2 B (TP53 inducible)	protein coding gene	MP:0011368	increased kidney apoptosis
RRM2B	current symbol	MGI:2155865	Rrm2b	ribonucleotide reductase M2 B (TP53 inducible)	protein coding gene	MP:0011377	renal glomerulus fibrosis
RRM2B	current symbol	MGI:2155865	Rrm2b	ribonucleotide reductase M2 B (TP53 inducible)	protein coding gene	MP:0011409	increased renal glomerulus basement membrane thickness
RRM2B	current symbol	MGI:2155865	Rrm2b	ribonucleotide reductase M2 B (TP53 inducible)	protein coding gene	MP:0011440	increased kidney cell proliferation
RRM2B	current symbol	MGI:2155865	Rrm2b	ribonucleotide reductase M2 B (TP53 inducible)	protein coding gene	MP:0011453	abnormal glomerular capillary endothelium morphology
RRM2B	current symbol	MGI:2155865	Rrm2b	ribonucleotide reductase M2 B (TP53 inducible)	protein coding gene	MP:0011454	abnormal glomerular endothelium fenestra morphology
RRM2B	current symbol	MGI:2155865	Rrm2b	ribonucleotide reductase M2 B (TP53 inducible)	protein coding gene	MP:0011498	abnormal glomerular capsule parietal layer morphology
RRM2B	current symbol	MGI:2155865	Rrm2b	ribonucleotide reductase M2 B (TP53 inducible)	protein coding gene	MP:0011501	increased glomerular capsule space
RRM2B	current symbol	MGI:2155865	Rrm2b	ribonucleotide reductase M2 B (TP53 inducible)	protein coding gene	MP:0011871	podocyte hypertrophy
SAMD5	current symbol	MGI:2444815	Samd5	sterile alpha motif domain containing 5	protein coding gene
SKA2	current symbol	MGI:1913390	Ska2	spindle and kinetochore associated complex subunit 2	protein coding gene	MP:0001399	hyperactivity
SKA2	current symbol	MGI:1913390	Ska2	spindle and kinetochore associated complex subunit 2	protein coding gene	MP:0001556	increased circulating HDL cholesterol level
SKA2	current symbol	MGI:1913390	Ska2	spindle and kinetochore associated complex subunit 2	protein coding gene	MP:0001693	failure of primitive streak formation
SKA2	current symbol	MGI:1913390	Ska2	spindle and kinetochore associated complex subunit 2	protein coding gene	MP:0001696	failure to gastrulate
SKA2	current symbol	MGI:1913390	Ska2	spindle and kinetochore associated complex subunit 2	protein coding gene	MP:0001698	decreased embryo size
SKA2	current symbol	MGI:1913390	Ska2	spindle and kinetochore associated complex subunit 2	protein coding gene	MP:0001730	embryonic growth arrest
SKA2	current symbol	MGI:1913390	Ska2	spindle and kinetochore associated complex subunit 2	protein coding gene	MP:0002644	decreased circulating triglyceride level
SKA2	current symbol	MGI:1913390	Ska2	spindle and kinetochore associated complex subunit 2	protein coding gene	MP:0002702	decreased circulating free fatty acids level
SKA2	current symbol	MGI:1913390	Ska2	spindle and kinetochore associated complex subunit 2	protein coding gene	MP:0002941	increased circulating alanine transaminase level
SKA2	current symbol	MGI:1913390	Ska2	spindle and kinetochore associated complex subunit 2	protein coding gene	MP:0002968	increased circulating alkaline phosphatase level
SKA2	current symbol	MGI:1913390	Ska2	spindle and kinetochore associated complex subunit 2	protein coding gene	MP:0003085	abnormal egg cylinder morphology
SKA2	current symbol	MGI:1913390	Ska2	spindle and kinetochore associated complex subunit 2	protein coding gene	MP:0003179	thrombocytopenia
SKA2	current symbol	MGI:1913390	Ska2	spindle and kinetochore associated complex subunit 2	protein coding gene	MP:0005344	increased circulating bilirubin level
SKA2	current symbol	MGI:1913390	Ska2	spindle and kinetochore associated complex subunit 2	protein coding gene	MP:0009331	absent primitive node
SKA2	current symbol	MGI:1913390	Ska2	spindle and kinetochore associated complex subunit 2	protein coding gene	MP:0011095	embryonic lethality between implantation and placentation, complete penetrance
SKA2	current symbol	MGI:1913390	Ska2	spindle and kinetochore associated complex subunit 2	protein coding gene	MP:0011100	preweaning lethality, complete penetrance
SKA2	current symbol	MGI:1913390	Ska2	spindle and kinetochore associated complex subunit 2	protein coding gene	MP:0012724	absent head fold
SKA2	current symbol	MGI:1913390	Ska2	spindle and kinetochore associated complex subunit 2	protein coding gene	MP:0013292	embryonic lethality prior to organogenesis
SKA2	old symbol	MGI:2671533	skax2	skeletal/axial 2	heritable phenotypic marker	MP:0003051	curly tail
SLC35G2	current symbol	MGI:2685365	Slc35g2	solute carrier family 35, member G2	protein coding gene
SOS2	current symbol	MGI:98355	Sos2	SOS Ras/Rho guanine nucleotide exchange factor 2	protein coding gene	MP:0002169	no abnormal phenotype detected
SPAG1	current symbol	MGI:1349387	Spag1	sperm associated antigen 1	protein coding gene
SREK1IP1	current symbol	MGI:1914538	Srek1ip1	splicing regulatory glutamine/lysine-rich protein 1interacting protein 1	protein coding gene
STIL	current symbol	MGI:107477	Stil	Scl/Tal1 interrupting locus	protein coding gene	MP:0000926	absent floor plate
STIL	current symbol	MGI:107477	Stil	Scl/Tal1 interrupting locus	protein coding gene	MP:0001648	abnormal apoptosis
STIL	current symbol	MGI:107477	Stil	Scl/Tal1 interrupting locus	protein coding gene	MP:0001706	abnormal left-right axis patterning
STIL	current symbol	MGI:107477	Stil	Scl/Tal1 interrupting locus	protein coding gene	MP:0002151	abnormal neural tube morphology
STIL	current symbol	MGI:107477	Stil	Scl/Tal1 interrupting locus	protein coding gene	MP:0002621	delayed neural tube closure
STIL	current symbol	MGI:107477	Stil	Scl/Tal1 interrupting locus	protein coding gene	MP:0003984	embryonic growth retardation
STIL	current symbol	MGI:107477	Stil	Scl/Tal1 interrupting locus	protein coding gene	MP:0004712	notochord degeneration
STIL	current symbol	MGI:107477	Stil	Scl/Tal1 interrupting locus	protein coding gene	MP:0005157	holoprosencephaly
STIL	current symbol	MGI:107477	Stil	Scl/Tal1 interrupting locus	protein coding gene	MP:0011098	embryonic lethality during organogenesis, complete penetrance
STIM1	current symbol	MGI:107476	Stim1	stromal interaction molecule 1	protein coding gene	MP:0000195	decreased circulating calcium level
STIM1	current symbol	MGI:107476	Stim1	stromal interaction molecule 1	protein coding gene	MP:0000218	increased leukocyte cell number
STIM1	current symbol	MGI:107476	Stim1	stromal interaction molecule 1	protein coding gene	MP:0000219	increased neutrophil cell number
STIM1	current symbol	MGI:107476	Stim1	stromal interaction molecule 1	protein coding gene	MP:0000220	increased monocyte cell number
STIM1	current symbol	MGI:107476	Stim1	stromal interaction molecule 1	protein coding gene	MP:0000228	abnormal thrombopoiesis
STIM1	current symbol	MGI:107476	Stim1	stromal interaction molecule 1	protein coding gene	MP:0000274	enlarged heart
STIM1	current symbol	MGI:107476	Stim1	stromal interaction molecule 1	protein coding gene	MP:0000689	abnormal spleen morphology
STIM1	current symbol	MGI:107476	Stim1	stromal interaction molecule 1	protein coding gene	MP:0000691	enlarged spleen
STIM1	current symbol	MGI:107476	Stim1	stromal interaction molecule 1	protein coding gene	MP:0000702	enlarged lymph nodes
STIM1	current symbol	MGI:107476	Stim1	stromal interaction molecule 1	protein coding gene	MP:0000745	tremors
STIM1	current symbol	MGI:107476	Stim1	stromal interaction molecule 1	protein coding gene	MP:0000747	muscle weakness
STIM1	current symbol	MGI:107476	Stim1	stromal interaction molecule 1	protein coding gene	MP:0000751	myopathy
STIM1	current symbol	MGI:107476	Stim1	stromal interaction molecule 1	protein coding gene	MP:0000754	paresis
STIM1	current symbol	MGI:107476	Stim1	stromal interaction molecule 1	protein coding gene	MP:0000759	abnormal skeletal muscle morphology
STIM1	current symbol	MGI:107476	Stim1	stromal interaction molecule 1	protein coding gene	MP:0001245	thick dermal layer
STIM1	current symbol	MGI:107476	Stim1	stromal interaction molecule 1	protein coding gene	MP:0001258	decreased body length
STIM1	current symbol	MGI:107476	Stim1	stromal interaction molecule 1	protein coding gene	MP:0001262	decreased body weight
STIM1	current symbol	MGI:107476	Stim1	stromal interaction molecule 1	protein coding gene	MP:0001265	decreased body size
STIM1	current symbol	MGI:107476	Stim1	stromal interaction molecule 1	protein coding gene	MP:0001297	microphthalmia
STIM1	current symbol	MGI:107476	Stim1	stromal interaction molecule 1	protein coding gene	MP:0001304	cataract
STIM1	current symbol	MGI:107476	Stim1	stromal interaction molecule 1	protein coding gene	MP:0001402	decreased locomotor activity
STIM1	current symbol	MGI:107476	Stim1	stromal interaction molecule 1	protein coding gene	MP:0001405	impaired coordination
STIM1	current symbol	MGI:107476	Stim1	stromal interaction molecule 1	protein coding gene	MP:0001417	decreased exploration in new environment
STIM1	current symbol	MGI:107476	Stim1	stromal interaction molecule 1	protein coding gene	MP:0001566	increased circulating phosphate level
STIM1	current symbol	MGI:107476	Stim1	stromal interaction molecule 1	protein coding gene	MP:0001575	cyanosis
STIM1	current symbol	MGI:107476	Stim1	stromal interaction molecule 1	protein coding gene	MP:0001711	abnormal placenta morphology
STIM1	current symbol	MGI:107476	Stim1	stromal interaction molecule 1	protein coding gene	MP:0001732	postnatal growth retardation
STIM1	current symbol	MGI:107476	Stim1	stromal interaction molecule 1	protein coding gene	MP:0001914	hemorrhage
STIM1	current symbol	MGI:107476	Stim1	stromal interaction molecule 1	protein coding gene	MP:0001953	respiratory failure
STIM1	current symbol	MGI:107476	Stim1	stromal interaction molecule 1	protein coding gene	MP:0002060	abnormal skin morphology
STIM1	current symbol	MGI:107476	Stim1	stromal interaction molecule 1	protein coding gene	MP:0002079	increased circulating insulin level
STIM1	current symbol	MGI:107476	Stim1	stromal interaction molecule 1	protein coding gene	MP:0002083	premature death
STIM1	current symbol	MGI:107476	Stim1	stromal interaction molecule 1	protein coding gene	MP:0002092	abnormal eye morphology
STIM1	current symbol	MGI:107476	Stim1	stromal interaction molecule 1	protein coding gene	MP:0002106	abnormal muscle physiology
STIM1	current symbol	MGI:107476	Stim1	stromal interaction molecule 1	protein coding gene	MP:0002135	abnormal kidney morphology
STIM1	current symbol	MGI:107476	Stim1	stromal interaction molecule 1	protein coding gene	MP:0002339	abnormal lymph node morphology
STIM1	current symbol	MGI:107476	Stim1	stromal interaction molecule 1	protein coding gene	MP:0002397	abnormal bone marrow morphology
STIM1	current symbol	MGI:107476	Stim1	stromal interaction molecule 1	protein coding gene	MP:0002417	abnormal megakaryocyte morphology
STIM1	current symbol	MGI:107476	Stim1	stromal interaction molecule 1	protein coding gene	MP:0002599	increased mean platelet volume
STIM1	current symbol	MGI:107476	Stim1	stromal interaction molecule 1	protein coding gene	MP:0002699	abnormal vitreous body morphology
STIM1	current symbol	MGI:107476	Stim1	stromal interaction molecule 1	protein coding gene	MP:0002941	increased circulating alanine transaminase level
STIM1	current symbol	MGI:107476	Stim1	stromal interaction molecule 1	protein coding gene	MP:0002989	small kidney
STIM1	current symbol	MGI:107476	Stim1	stromal interaction molecule 1	protein coding gene	MP:0003009	abnormal cytokine secretion
STIM1	current symbol	MGI:107476	Stim1	stromal interaction molecule 1	protein coding gene	MP:0003068	enlarged kidney
STIM1	current symbol	MGI:107476	Stim1	stromal interaction molecule 1	protein coding gene	MP:0003084	abnormal skeletal muscle fiber morphology
STIM1	current symbol	MGI:107476	Stim1	stromal interaction molecule 1	protein coding gene	MP:0003157	impaired muscle relaxation
STIM1	current symbol	MGI:107476	Stim1	stromal interaction molecule 1	protein coding gene	MP:0003179	thrombocytopenia
STIM1	current symbol	MGI:107476	Stim1	stromal interaction molecule 1	protein coding gene	MP:0003231	abnormal placenta vasculature
STIM1	current symbol	MGI:107476	Stim1	stromal interaction molecule 1	protein coding gene	MP:0003795	abnormal bone structure
STIM1	current symbol	MGI:107476	Stim1	stromal interaction molecule 1	protein coding gene	MP:0003852	skeletal muscle necrosis
STIM1	current symbol	MGI:107476	Stim1	stromal interaction molecule 1	protein coding gene	MP:0003961	decreased lean body mass
STIM1	current symbol	MGI:107476	Stim1	stromal interaction molecule 1	protein coding gene	MP:0003984	embryonic growth retardation
STIM1	current symbol	MGI:107476	Stim1	stromal interaction molecule 1	protein coding gene	MP:0004174	abnormal spine curvature
STIM1	current symbol	MGI:107476	Stim1	stromal interaction molecule 1	protein coding gene	MP:0004231	abnormal calcium ion homeostasis
STIM1	current symbol	MGI:107476	Stim1	stromal interaction molecule 1	protein coding gene	MP:0004233	abnormal muscle weight
STIM1	current symbol	MGI:107476	Stim1	stromal interaction molecule 1	protein coding gene	MP:0004510	myositis
STIM1	current symbol	MGI:107476	Stim1	stromal interaction molecule 1	protein coding gene	MP:0004811	abnormal neuron physiology
STIM1	current symbol	MGI:107476	Stim1	stromal interaction molecule 1	protein coding gene	MP:0004952	increased spleen weight
STIM1	current symbol	MGI:107476	Stim1	stromal interaction molecule 1	protein coding gene	MP:0004974	decreased regulatory T cell number
STIM1	current symbol	MGI:107476	Stim1	stromal interaction molecule 1	protein coding gene	MP:0004991	decreased bone strength
STIM1	current symbol	MGI:107476	Stim1	stromal interaction molecule 1	protein coding gene	MP:0005013	increased lymphocyte cell number
STIM1	current symbol	MGI:107476	Stim1	stromal interaction molecule 1	protein coding gene	MP:0005016	decreased lymphocyte cell number
STIM1	current symbol	MGI:107476	Stim1	stromal interaction molecule 1	protein coding gene	MP:0005048	abnormal thrombosis
STIM1	current symbol	MGI:107476	Stim1	stromal interaction molecule 1	protein coding gene	MP:0005093	decreased B cell proliferation
STIM1	current symbol	MGI:107476	Stim1	stromal interaction molecule 1	protein coding gene	MP:0005292	improved glucose tolerance
STIM1	current symbol	MGI:107476	Stim1	stromal interaction molecule 1	protein coding gene	MP:0005343	increased circulating aspartate transaminase level
STIM1	current symbol	MGI:107476	Stim1	stromal interaction molecule 1	protein coding gene	MP:0005463	abnormal CD4-positive, alpha-beta T cell physiology
STIM1	current symbol	MGI:107476	Stim1	stromal interaction molecule 1	protein coding gene	MP:0005560	decreased circulating glucose level
STIM1	current symbol	MGI:107476	Stim1	stromal interaction molecule 1	protein coding gene	MP:0005597	decreased susceptibility to type I hypersensitivity reaction
STIM1	current symbol	MGI:107476	Stim1	stromal interaction molecule 1	protein coding gene	MP:0005606	increased bleeding time
STIM1	current symbol	MGI:107476	Stim1	stromal interaction molecule 1	protein coding gene	MP:0005621	abnormal cell physiology
STIM1	current symbol	MGI:107476	Stim1	stromal interaction molecule 1	protein coding gene	MP:0006298	abnormal platelet activation
STIM1	current symbol	MGI:107476	Stim1	stromal interaction molecule 1	protein coding gene	MP:0008040	decreased NK T cell number
STIM1	current symbol	MGI:107476	Stim1	stromal interaction molecule 1	protein coding gene	MP:0008045	decreased NK cell number
STIM1	current symbol	MGI:107476	Stim1	stromal interaction molecule 1	protein coding gene	MP:0008254	increased megakaryocyte cell number
STIM1	current symbol	MGI:107476	Stim1	stromal interaction molecule 1	protein coding gene	MP:0008476	increased spleen red pulp amount
STIM1	current symbol	MGI:107476	Stim1	stromal interaction molecule 1	protein coding gene	MP:0008561	decreased tumor necrosis factor secretion
STIM1	current symbol	MGI:107476	Stim1	stromal interaction molecule 1	protein coding gene	MP:0008568	abnormal interleukin secretion
STIM1	current symbol	MGI:107476	Stim1	stromal interaction molecule 1	protein coding gene	MP:0008661	decreased interleukin-10 secretion
STIM1	current symbol	MGI:107476	Stim1	stromal interaction molecule 1	protein coding gene	MP:0008673	decreased interleukin-13 secretion
STIM1	current symbol	MGI:107476	Stim1	stromal interaction molecule 1	protein coding gene	MP:0008688	decreased interleukin-2 secretion
STIM1	current symbol	MGI:107476	Stim1	stromal interaction molecule 1	protein coding gene	MP:0008706	decreased interleukin-6 secretion
STIM1	current symbol	MGI:107476	Stim1	stromal interaction molecule 1	protein coding gene	MP:0008765	decreased mast cell degranulation
STIM1	current symbol	MGI:107476	Stim1	stromal interaction molecule 1	protein coding gene	MP:0008844	decreased subcutaneous adipose tissue amount
STIM1	current symbol	MGI:107476	Stim1	stromal interaction molecule 1	protein coding gene	MP:0009402	decreased skeletal muscle fiber diameter
STIM1	current symbol	MGI:107476	Stim1	stromal interaction molecule 1	protein coding gene	MP:0009403	increased variability of skeletal muscle fiber size
STIM1	current symbol	MGI:107476	Stim1	stromal interaction molecule 1	protein coding gene	MP:0009404	centrally nucleated skeletal muscle fibers
STIM1	current symbol	MGI:107476	Stim1	stromal interaction molecule 1	protein coding gene	MP:0009419	skeletal muscle fibrosis
STIM1	current symbol	MGI:107476	Stim1	stromal interaction molecule 1	protein coding gene	MP:0009420	skeletal muscle endomysial fibrosis
STIM1	current symbol	MGI:107476	Stim1	stromal interaction molecule 1	protein coding gene	MP:0009422	decreased gastrocnemius weight
STIM1	current symbol	MGI:107476	Stim1	stromal interaction molecule 1	protein coding gene	MP:0009425	increased soleus weight
STIM1	current symbol	MGI:107476	Stim1	stromal interaction molecule 1	protein coding gene	MP:0009549	decreased platelet aggregation
STIM1	current symbol	MGI:107476	Stim1	stromal interaction molecule 1	protein coding gene	MP:0009703	decreased birth body size
STIM1	current symbol	MGI:107476	Stim1	stromal interaction molecule 1	protein coding gene	MP:0010053	decreased grip strength
STIM1	current symbol	MGI:107476	Stim1	stromal interaction molecule 1	protein coding gene	MP:0010089	abnormal circulating creatine kinase level
STIM1	current symbol	MGI:107476	Stim1	stromal interaction molecule 1	protein coding gene	MP:0010090	increased circulating creatine kinase level
STIM1	current symbol	MGI:107476	Stim1	stromal interaction molecule 1	protein coding gene	MP:0010227	decreased quadriceps weight
STIM1	current symbol	MGI:107476	Stim1	stromal interaction molecule 1	protein coding gene	MP:0010239	decreased skeletal muscle weight
STIM1	current symbol	MGI:107476	Stim1	stromal interaction molecule 1	protein coding gene	MP:0010869	decreased bone trabecula number
STIM1	current symbol	MGI:107476	Stim1	stromal interaction molecule 1	protein coding gene	MP:0010959	abnormal oxidative phosphorylation
STIM1	current symbol	MGI:107476	Stim1	stromal interaction molecule 1	protein coding gene	MP:0011085	postnatal lethality, complete penetrance
STIM1	current symbol	MGI:107476	Stim1	stromal interaction molecule 1	protein coding gene	MP:0011088	neonatal lethality, incomplete penetrance
STIM1	current symbol	MGI:107476	Stim1	stromal interaction molecule 1	protein coding gene	MP:0011089	perinatal lethality, complete penetrance
STIM1	current symbol	MGI:107476	Stim1	stromal interaction molecule 1	protein coding gene	MP:0011090	perinatal lethality, incomplete penetrance
STIM1	current symbol	MGI:107476	Stim1	stromal interaction molecule 1	protein coding gene	MP:0011099	lethality throughout fetal growth and development, complete penetrance
STIM1	current symbol	MGI:107476	Stim1	stromal interaction molecule 1	protein coding gene	MP:0011100	preweaning lethality, complete penetrance
STIM1	current symbol	MGI:107476	Stim1	stromal interaction molecule 1	protein coding gene	MP:0011107	embryonic lethality between somite formation and embryo turning, incomplete penetrance
STIM1	current symbol	MGI:107476	Stim1	stromal interaction molecule 1	protein coding gene	MP:0011109	lethality throughout fetal growth and development, incomplete penetrance
STIM1	current symbol	MGI:107476	Stim1	stromal interaction molecule 1	protein coding gene	MP:0011585	decreased alkaline phosphatase activity
STIM1	current symbol	MGI:107476	Stim1	stromal interaction molecule 1	protein coding gene	MP:0011629	decreased mitochondrial number
STIM1	current symbol	MGI:107476	Stim1	stromal interaction molecule 1	protein coding gene	MP:0011747	myelofibrosis
STIM1	current symbol	MGI:107476	Stim1	stromal interaction molecule 1	protein coding gene	MP:0013022	increased Ly6C high monocyte number
STIM1	current symbol	MGI:107476	Stim1	stromal interaction molecule 1	protein coding gene	MP:0013026	decreased Ly6C low monocyte number
STIM1	current symbol	MGI:107476	Stim1	stromal interaction molecule 1	protein coding gene	MP:0013621	decreased internal diameter of femur
STIM1	current symbol	MGI:107476	Stim1	stromal interaction molecule 1	protein coding gene	MP:0013639	decreased bone stiffness
STIM1	current symbol	MGI:107476	Stim1	stromal interaction molecule 1	protein coding gene	MP:0014143	decreased body fat mass
STIM1	current symbol	MGI:107476	Stim1	stromal interaction molecule 1	protein coding gene	MP:0014292	decreased internal diameter of tibia
STIM1	current symbol	MGI:107476	Stim1	stromal interaction molecule 1	protein coding gene	MP:0014344	abnormal skeletal muscle fiber mitochondrial morphology
STIM1	current symbol	MGI:107476	Stim1	stromal interaction molecule 1	protein coding gene	MP:0014469	abnormal B cell calcium ion homeostasis
STIM1	current symbol	MGI:107476	Stim1	stromal interaction molecule 1	protein coding gene	MP:0020240	increased skeletal muscle cell apoptosis
STIM1	current symbol	MGI:107476	Stim1	stromal interaction molecule 1	protein coding gene	MP:0020354	increased endoplasmic reticulum stress
STIM1	current symbol	MGI:107476	Stim1	stromal interaction molecule 1	protein coding gene	MP:0031318	enhanced skeletal muscle regeneration
STIM1	current symbol	MGI:107476	Stim1	stromal interaction molecule 1	protein coding gene	MP:0031402	decreased muscle fatigability
Tcerg1	current symbol	MGI:1926421	Tcerg1	transcription elongation regulator 1 (CA150)	protein coding gene	MP:0003984	embryonic growth retardation
Tcerg1	current symbol	MGI:1926421	Tcerg1	transcription elongation regulator 1 (CA150)	protein coding gene	MP:0011100	preweaning lethality, complete penetrance
Tpgs2	current symbol	MGI:1913898	Tpgs2	tubulin polyglutamylase complex subunit 2	protein coding gene	MP:0000579	abnormal nail morphology
Tpgs2	current symbol	MGI:1913898	Tpgs2	tubulin polyglutamylase complex subunit 2	protein coding gene	MP:0001402	decreased locomotor activity
Tpgs2	current symbol	MGI:1913898	Tpgs2	tubulin polyglutamylase complex subunit 2	protein coding gene	MP:0001417	decreased exploration in new environment
Tpgs2	current symbol	MGI:1913898	Tpgs2	tubulin polyglutamylase complex subunit 2	protein coding gene	MP:0001925	male infertility
Tpgs2	current symbol	MGI:1913898	Tpgs2	tubulin polyglutamylase complex subunit 2	protein coding gene	MP:0002702	decreased circulating free fatty acids level
Tpgs2	current symbol	MGI:1913898	Tpgs2	tubulin polyglutamylase complex subunit 2	protein coding gene	MP:0003131	increased erythrocyte cell number
Tpgs2	current symbol	MGI:1913898	Tpgs2	tubulin polyglutamylase complex subunit 2	protein coding gene	MP:0003795	abnormal bone structure
Tpgs2	current symbol	MGI:1913898	Tpgs2	tubulin polyglutamylase complex subunit 2	protein coding gene	MP:0005554	decreased circulating creatinine level
Tpgs2	current symbol	MGI:1913898	Tpgs2	tubulin polyglutamylase complex subunit 2	protein coding gene	MP:0010506	prolonged RR interval
Tpgs2	current symbol	MGI:1913898	Tpgs2	tubulin polyglutamylase complex subunit 2	protein coding gene	MP:0011396	abnormal sleep behavior
Tpgs2	current symbol	MGI:1913898	Tpgs2	tubulin polyglutamylase complex subunit 2	protein coding gene	MP:0020870	decreased thigmotaxis
TRIM37	current symbol	MGI:2153072	Trim37	tripartite motif-containing 37	protein coding gene	MP:0000598	abnormal liver morphology
TRIM37	current symbol	MGI:2153072	Trim37	tripartite motif-containing 37	protein coding gene	MP:0000599	enlarged liver
TRIM37	current symbol	MGI:2153072	Trim37	tripartite motif-containing 37	protein coding gene	MP:0000602	dilated liver sinusoidal space
TRIM37	current symbol	MGI:2153072	Trim37	tripartite motif-containing 37	protein coding gene	MP:0000691	enlarged spleen
TRIM37	current symbol	MGI:2153072	Trim37	tripartite motif-containing 37	protein coding gene	MP:0001116	small gonad
TRIM37	current symbol	MGI:2153072	Trim37	tripartite motif-containing 37	protein coding gene	MP:0001126	abnormal ovary morphology
TRIM37	current symbol	MGI:2153072	Trim37	tripartite motif-containing 37	protein coding gene	MP:0001147	small testis
TRIM37	current symbol	MGI:2153072	Trim37	tripartite motif-containing 37	protein coding gene	MP:0001152	increased Leydig cell number
TRIM37	current symbol	MGI:2153072	Trim37	tripartite motif-containing 37	protein coding gene	MP:0001263	weight loss
TRIM37	current symbol	MGI:2153072	Trim37	tripartite motif-containing 37	protein coding gene	MP:0001402	decreased locomotor activity
TRIM37	current symbol	MGI:2153072	Trim37	tripartite motif-containing 37	protein coding gene	MP:0001750	increased circulating follicle stimulating hormone level
TRIM37	current symbol	MGI:2153072	Trim37	tripartite motif-containing 37	protein coding gene	MP:0001751	increased circulating luteinizing hormone level
TRIM37	current symbol	MGI:2153072	Trim37	tripartite motif-containing 37	protein coding gene	MP:0001924	infertility
TRIM37	current symbol	MGI:2153072	Trim37	tripartite motif-containing 37	protein coding gene	MP:0001925	male infertility
TRIM37	current symbol	MGI:2153072	Trim37	tripartite motif-containing 37	protein coding gene	MP:0001926	female infertility
TRIM37	current symbol	MGI:2153072	Trim37	tripartite motif-containing 37	protein coding gene	MP:0001944	abnormal pancreas morphology
TRIM37	current symbol	MGI:2153072	Trim37	tripartite motif-containing 37	protein coding gene	MP:0002016	ovary cyst
TRIM37	current symbol	MGI:2153072	Trim37	tripartite motif-containing 37	protein coding gene	MP:0002020	increased tumor incidence
TRIM37	current symbol	MGI:2153072	Trim37	tripartite motif-containing 37	protein coding gene	MP:0002038	increased carcinoma incidence
TRIM37	current symbol	MGI:2153072	Trim37	tripartite motif-containing 37	protein coding gene	MP:0002083	premature death
TRIM37	current symbol	MGI:2153072	Trim37	tripartite motif-containing 37	protein coding gene	MP:0002628	hepatic steatosis
TRIM37	current symbol	MGI:2153072	Trim37	tripartite motif-containing 37	protein coding gene	MP:0002727	decreased circulating insulin level
TRIM37	current symbol	MGI:2153072	Trim37	tripartite motif-containing 37	protein coding gene	MP:0002786	abnormal Leydig cell morphology
TRIM37	current symbol	MGI:2153072	Trim37	tripartite motif-containing 37	protein coding gene	MP:0003450	enlarged pancreas
TRIM37	current symbol	MGI:2153072	Trim37	tripartite motif-containing 37	protein coding gene	MP:0004067	abnormal trabecula carnea morphology
TRIM37	current symbol	MGI:2153072	Trim37	tripartite motif-containing 37	protein coding gene	MP:0004805	absent oocytes
TRIM37	current symbol	MGI:2153072	Trim37	tripartite motif-containing 37	protein coding gene	MP:0004806	absent germ cells
TRIM37	current symbol	MGI:2153072	Trim37	tripartite motif-containing 37	protein coding gene	MP:0005324	ascites
TRIM37	current symbol	MGI:2153072	Trim37	tripartite motif-containing 37	protein coding gene	MP:0005330	cardiomyopathy
TRIM37	current symbol	MGI:2153072	Trim37	tripartite motif-containing 37	protein coding gene	MP:0005352	small cranium
TRIM37	current symbol	MGI:2153072	Trim37	tripartite motif-containing 37	protein coding gene	MP:0005431	decreased oocyte number
TRIM37	current symbol	MGI:2153072	Trim37	tripartite motif-containing 37	protein coding gene	MP:0006283	increased medulloblastoma incidence
TRIM37	current symbol	MGI:2153072	Trim37	tripartite motif-containing 37	protein coding gene	MP:0006362	abnormal male germ cell morphology
TRIM37	current symbol	MGI:2153072	Trim37	tripartite motif-containing 37	protein coding gene	MP:0008000	increased ovary tumor incidence
TRIM37	current symbol	MGI:2153072	Trim37	tripartite motif-containing 37	protein coding gene	MP:0008526	decreased cranium width
TRIM37	current symbol	MGI:2153072	Trim37	tripartite motif-containing 37	protein coding gene	MP:0009355	increased liver triglyceride level
TRIM37	current symbol	MGI:2153072	Trim37	tripartite motif-containing 37	protein coding gene	MP:0010379	decreased respiratory quotient
TRIM37	current symbol	MGI:2153072	Trim37	tripartite motif-containing 37	protein coding gene	MP:0011940	decreased food intake
TRIM37	current symbol	MGI:2153072	Trim37	tripartite motif-containing 37	protein coding gene	MP:0011942	decreased fluid intake
TRIM37	current symbol	MGI:2153072	Trim37	tripartite motif-containing 37	protein coding gene	MP:0012431	increased lymphoma incidence
TRIM37	current symbol	MGI:2153072	Trim37	tripartite motif-containing 37	protein coding gene	MP:0013279	increased fasting circulating glucose level
TRIM37	current symbol	MGI:2153072	Trim37	tripartite motif-containing 37	protein coding gene	MP:0013600	testis degeneration
Ubald1	current symbol	MGI:1916255	Ubald1	UBA-like domain containing 1	protein coding gene
UBR5	current symbol	MGI:1918040	Ubr5	ubiquitin protein ligase E3 component n-recognin 5	protein coding gene	MP:0000260	abnormal angiogenesis
UBR5	current symbol	MGI:1918040	Ubr5	ubiquitin protein ligase E3 component n-recognin 5	protein coding gene	MP:0000352	decreased cell proliferation
UBR5	current symbol	MGI:1918040	Ubr5	ubiquitin protein ligase E3 component n-recognin 5	protein coding gene	MP:0000913	abnormal brain development
UBR5	current symbol	MGI:1918040	Ubr5	ubiquitin protein ligase E3 component n-recognin 5	protein coding gene	MP:0001698	decreased embryo size
UBR5	current symbol	MGI:1918040	Ubr5	ubiquitin protein ligase E3 component n-recognin 5	protein coding gene	MP:0001701	incomplete embryo turning
UBR5	current symbol	MGI:1918040	Ubr5	ubiquitin protein ligase E3 component n-recognin 5	protein coding gene	MP:0001718	abnormal visceral yolk sac morphology
UBR5	current symbol	MGI:1918040	Ubr5	ubiquitin protein ligase E3 component n-recognin 5	protein coding gene	MP:0001722	pale yolk sac
UBR5	current symbol	MGI:1918040	Ubr5	ubiquitin protein ligase E3 component n-recognin 5	protein coding gene	MP:0001726	abnormal allantois morphology
UBR5	current symbol	MGI:1918040	Ubr5	ubiquitin protein ligase E3 component n-recognin 5	protein coding gene	MP:0003984	embryonic growth retardation
UBR5	current symbol	MGI:1918040	Ubr5	ubiquitin protein ligase E3 component n-recognin 5	protein coding gene	MP:0004076	abnormal vitelline vascular remodeling
UBR5	current symbol	MGI:1918040	Ubr5	ubiquitin protein ligase E3 component n-recognin 5	protein coding gene	MP:0005312	pericardial effusion
UBR5	current symbol	MGI:1918040	Ubr5	ubiquitin protein ligase E3 component n-recognin 5	protein coding gene	MP:0006346	small pharyngeal arch
UBR5	current symbol	MGI:1918040	Ubr5	ubiquitin protein ligase E3 component n-recognin 5	protein coding gene	MP:0009657	failure of chorioallantoic fusion
UBR5	current symbol	MGI:1918040	Ubr5	ubiquitin protein ligase E3 component n-recognin 5	protein coding gene	MP:0011098	embryonic lethality during organogenesis, complete penetrance
UBR5	current symbol	MGI:1918040	Ubr5	ubiquitin protein ligase E3 component n-recognin 5	protein coding gene	MP:0011110	preweaning lethality, incomplete penetrance
UBR5	current symbol	MGI:1918040	Ubr5	ubiquitin protein ligase E3 component n-recognin 5	protein coding gene	MP:0013504	increased embryonic tissue cell apoptosis
URAD	current symbol	MGI:3647519	Urad	ureidoimidazoline (2-oxo-4-hydroxy-4-carboxy-5) decarboxylase	protein coding gene
WASF3	current symbol	MGI:2658986	Wasf3	WASP family, member 3	protein coding gene
ZNF277	human symbol	MGI:1890393	Zfp277	zinc finger protein 277	protein coding gene	MP:0008008	early cellular replicative senescence
ABCB1	human symbol	MGI:97570	Abcb1a	ATP-binding cassette, sub-family B member 1A	protein coding gene	MP:0000488	abnormal intestinal epithelium morphology
ABCB1	human symbol	MGI:97570	Abcb1a	ATP-binding cassette, sub-family B member 1A	protein coding gene	MP:0000491	crypts of Lieberkuhn abscesses
ABCB1	human symbol	MGI:97570	Abcb1a	ATP-binding cassette, sub-family B member 1A	protein coding gene	MP:0000511	abnormal intestinal mucosa morphology
ABCB1	human symbol	MGI:97570	Abcb1a	ATP-binding cassette, sub-family B member 1A	protein coding gene	MP:0000512	intestinal ulcer
ABCB1	human symbol	MGI:97570	Abcb1a	ATP-binding cassette, sub-family B member 1A	protein coding gene	MP:0000745	tremors
ABCB1	human symbol	MGI:97570	Abcb1a	ATP-binding cassette, sub-family B member 1A	protein coding gene	MP:0000811	hippocampal neuron degeneration
ABCB1	human symbol	MGI:97570	Abcb1a	ATP-binding cassette, sub-family B member 1A	protein coding gene	MP:0002083	premature death
ABCB1	human symbol	MGI:97570	Abcb1a	ATP-binding cassette, sub-family B member 1A	protein coding gene	MP:0002461	increased immunoglobulin level
ABCB1	human symbol	MGI:97570	Abcb1a	ATP-binding cassette, sub-family B member 1A	protein coding gene	MP:0002494	increased IgM level
ABCB1	human symbol	MGI:97570	Abcb1a	ATP-binding cassette, sub-family B member 1A	protein coding gene	MP:0002495	increased IgA level
ABCB1	human symbol	MGI:97570	Abcb1a	ATP-binding cassette, sub-family B member 1A	protein coding gene	MP:0002497	increased IgE level
ABCB1	human symbol	MGI:97570	Abcb1a	ATP-binding cassette, sub-family B member 1A	protein coding gene	MP:0002816	colitis
ABCB1	human symbol	MGI:97570	Abcb1a	ATP-binding cassette, sub-family B member 1A	protein coding gene	MP:0002822	catalepsy
ABCB1	human symbol	MGI:97570	Abcb1a	ATP-binding cassette, sub-family B member 1A	protein coding gene	MP:0003304	large intestinal inflammation
ABCB1	human symbol	MGI:97570	Abcb1a	ATP-binding cassette, sub-family B member 1A	protein coding gene	MP:0003945	abnormal lymphocyte physiology
ABCB1	human symbol	MGI:97570	Abcb1a	ATP-binding cassette, sub-family B member 1A	protein coding gene	MP:0004611	increased susceptibility to ototoxicity-induced hearing loss
ABCB1	human symbol	MGI:97570	Abcb1a	ATP-binding cassette, sub-family B member 1A	protein coding gene	MP:0004842	abnormal large intestine crypts of Lieberkuhn morphology
ABCB1	human symbol	MGI:97570	Abcb1a	ATP-binding cassette, sub-family B member 1A	protein coding gene	MP:0004999	abnormal blood-inner ear barrier function
ABCB1	human symbol	MGI:97570	Abcb1a	ATP-binding cassette, sub-family B member 1A	protein coding gene	MP:0005011	increased eosinophil cell number
ABCB1	human symbol	MGI:97570	Abcb1a	ATP-binding cassette, sub-family B member 1A	protein coding gene	MP:0005037	mucous diarrhea
ABCB1	human symbol	MGI:97570	Abcb1a	ATP-binding cassette, sub-family B member 1A	protein coding gene	MP:0005150	cachexia
ABCB1	human symbol	MGI:97570	Abcb1a	ATP-binding cassette, sub-family B member 1A	protein coding gene	MP:0008267	abnormal hippocampus CA3 region morphology
ABCB1	human symbol	MGI:97570	Abcb1a	ATP-binding cassette, sub-family B member 1A	protein coding gene	MP:0008351	decreased gamma-delta intraepithelial T cell number
ABCB1	human symbol	MGI:97570	Abcb1a	ATP-binding cassette, sub-family B member 1A	protein coding gene	MP:0008401	abnormal CD8 positive, alpha-beta intraepithelial T cell morphology
ABCB1	human symbol	MGI:97570	Abcb1a	ATP-binding cassette, sub-family B member 1A	protein coding gene	MP:0008499	increased IgG1 level
ABCB1	human symbol	MGI:97570	Abcb1a	ATP-binding cassette, sub-family B member 1A	protein coding gene	MP:0008500	increased IgG2a level
ABCB1	human symbol	MGI:97570	Abcb1a	ATP-binding cassette, sub-family B member 1A	protein coding gene	MP:0008501	increased IgG2b level
ABCB1	human symbol	MGI:97570	Abcb1a	ATP-binding cassette, sub-family B member 1A	protein coding gene	MP:0008502	increased IgG3 level
ABCB1	human symbol	MGI:97570	Abcb1a	ATP-binding cassette, sub-family B member 1A	protein coding gene	MP:0008873	increased physiological sensitivity to xenobiotic
ABCB1	human symbol	MGI:97570	Abcb1a	ATP-binding cassette, sub-family B member 1A	protein coding gene	MP:0008875	abnormal xenobiotic pharmacokinetics
ABCB1	human symbol	MGI:97570	Abcb1a	ATP-binding cassette, sub-family B member 1A	protein coding gene	MP:0013803	increased IgG2 level
ABCB1	human symbol	MGI:97570	Abcb1a	ATP-binding cassette, sub-family B member 1A	protein coding gene	MP:0031384	impaired blood-brain barrier function
ABCB1	old symbol	MGI:97568	Abcb1b	ATP-binding cassette, sub-family B member 1B	protein coding gene	MP:0008875	abnormal xenobiotic pharmacokinetics
AKAP11	current symbol	MGI:2684060	Akap11	A kinase anchor protein 11	protein coding gene	MP:0000221	decreased leukocyte cell number
AKAP11	current symbol	MGI:2684060	Akap11	A kinase anchor protein 11	protein coding gene	MP:0001258	decreased body length
AKAP11	current symbol	MGI:2684060	Akap11	A kinase anchor protein 11	protein coding gene	MP:0001262	decreased body weight
AKAP11	current symbol	MGI:2684060	Akap11	A kinase anchor protein 11	protein coding gene	MP:0001265	decreased body size
AKAP11	current symbol	MGI:2684060	Akap11	A kinase anchor protein 11	protein coding gene	MP:0001363	increased anxiety-related response
AKAP11	current symbol	MGI:2684060	Akap11	A kinase anchor protein 11	protein coding gene	MP:0001402	decreased locomotor activity
AKAP11	current symbol	MGI:2684060	Akap11	A kinase anchor protein 11	protein coding gene	MP:0002764	short tibia
AKAP11	current symbol	MGI:2684060	Akap11	A kinase anchor protein 11	protein coding gene	MP:0002797	increased thigmotaxis
AKAP11	current symbol	MGI:2684060	Akap11	A kinase anchor protein 11	protein coding gene	MP:0004754	abnormal kidney collecting duct morphology
AKAP11	current symbol	MGI:2684060	Akap11	A kinase anchor protein 11	protein coding gene	MP:0008055	increased urine osmolality
AKAP11	current symbol	MGI:2684060	Akap11	A kinase anchor protein 11	protein coding gene	MP:0020211	slow movement
AKAP9	current symbol	MGI:2178217	Akap9	A kinase anchor protein 9	protein coding gene	MP:0000183	decreased circulating LDL cholesterol level
AKAP9	current symbol	MGI:2178217	Akap9	A kinase anchor protein 9	protein coding gene	MP:0000186	decreased circulating HDL cholesterol level
AKAP9	current symbol	MGI:2178217	Akap9	A kinase anchor protein 9	protein coding gene	MP:0000195	decreased circulating calcium level
AKAP9	current symbol	MGI:2178217	Akap9	A kinase anchor protein 9	protein coding gene	MP:0000432	abnormal head morphology
AKAP9	current symbol	MGI:2178217	Akap9	A kinase anchor protein 9	protein coding gene	MP:0001146	abnormal testis morphology
AKAP9	current symbol	MGI:2178217	Akap9	A kinase anchor protein 9	protein coding gene	MP:0001155	arrest of spermatogenesis
AKAP9	current symbol	MGI:2178217	Akap9	A kinase anchor protein 9	protein coding gene	MP:0001156	abnormal spermatogenesis
AKAP9	current symbol	MGI:2178217	Akap9	A kinase anchor protein 9	protein coding gene	MP:0001262	decreased body weight
AKAP9	current symbol	MGI:2178217	Akap9	A kinase anchor protein 9	protein coding gene	MP:0001925	male infertility
AKAP9	current symbol	MGI:2178217	Akap9	A kinase anchor protein 9	protein coding gene	MP:0002100	abnormal tooth morphology
AKAP9	current symbol	MGI:2178217	Akap9	A kinase anchor protein 9	protein coding gene	MP:0002216	abnormal seminiferous tubule morphology
AKAP9	current symbol	MGI:2178217	Akap9	A kinase anchor protein 9	protein coding gene	MP:0002686	globozoospermia
AKAP9	current symbol	MGI:2178217	Akap9	A kinase anchor protein 9	protein coding gene	MP:0002687	oligozoospermia
AKAP9	current symbol	MGI:2178217	Akap9	A kinase anchor protein 9	protein coding gene	MP:0002968	increased circulating alkaline phosphatase level
AKAP9	current symbol	MGI:2178217	Akap9	A kinase anchor protein 9	protein coding gene	MP:0003961	decreased lean body mass
AKAP9	current symbol	MGI:2178217	Akap9	A kinase anchor protein 9	protein coding gene	MP:0004109	abnormal Sertoli cell development
AKAP9	current symbol	MGI:2178217	Akap9	A kinase anchor protein 9	protein coding gene	MP:0004509	abnormal pelvic girdle bone morphology
AKAP9	current symbol	MGI:2178217	Akap9	A kinase anchor protein 9	protein coding gene	MP:0004647	decreased lumbar vertebrae number
AKAP9	current symbol	MGI:2178217	Akap9	A kinase anchor protein 9	protein coding gene	MP:0004852	decreased testis weight
AKAP9	current symbol	MGI:2178217	Akap9	A kinase anchor protein 9	protein coding gene	MP:0004889	increased energy expenditure
AKAP9	current symbol	MGI:2178217	Akap9	A kinase anchor protein 9	protein coding gene	MP:0004910	decreased seminal vesicle weight
AKAP9	current symbol	MGI:2178217	Akap9	A kinase anchor protein 9	protein coding gene	MP:0005015	increased T cell number
AKAP9	current symbol	MGI:2178217	Akap9	A kinase anchor protein 9	protein coding gene	MP:0005017	decreased B cell number
AKAP9	current symbol	MGI:2178217	Akap9	A kinase anchor protein 9	protein coding gene	MP:0005159	azoospermia
AKAP9	current symbol	MGI:2178217	Akap9	A kinase anchor protein 9	protein coding gene	MP:0005179	decreased circulating cholesterol level
AKAP9	current symbol	MGI:2178217	Akap9	A kinase anchor protein 9	protein coding gene	MP:0005289	increased oxygen consumption
AKAP9	current symbol	MGI:2178217	Akap9	A kinase anchor protein 9	protein coding gene	MP:0005419	decreased circulating serum albumin level
AKAP9	current symbol	MGI:2178217	Akap9	A kinase anchor protein 9	protein coding gene	MP:0005459	decreased percent body fat/body weight
AKAP9	current symbol	MGI:2178217	Akap9	A kinase anchor protein 9	protein coding gene	MP:0005560	decreased circulating glucose level
AKAP9	current symbol	MGI:2178217	Akap9	A kinase anchor protein 9	protein coding gene	MP:0005567	decreased circulating total protein level
AKAP9	current symbol	MGI:2178217	Akap9	A kinase anchor protein 9	protein coding gene	MP:0006379	abnormal spermatocyte morphology
AKAP9	current symbol	MGI:2178217	Akap9	A kinase anchor protein 9	protein coding gene	MP:0008074	increased CD4-positive, alpha-beta T cell number
AKAP9	current symbol	MGI:2178217	Akap9	A kinase anchor protein 9	protein coding gene	MP:0008078	increased CD8-positive, alpha-beta T cell number
AKAP9	current symbol	MGI:2178217	Akap9	A kinase anchor protein 9	protein coding gene	MP:0008211	decreased mature B cell number
AKAP9	current symbol	MGI:2178217	Akap9	A kinase anchor protein 9	protein coding gene	MP:0008261	arrest of male meiosis
AKAP9	current symbol	MGI:2178217	Akap9	A kinase anchor protein 9	protein coding gene	MP:0008963	increased carbon dioxide production
AKAP9	current symbol	MGI:2178217	Akap9	A kinase anchor protein 9	protein coding gene	MP:0010025	decreased total body fat amount
AKAP9	current symbol	MGI:2178217	Akap9	A kinase anchor protein 9	protein coding gene	MP:0010087	increased circulating fructosamine level
AKAP9	current symbol	MGI:2178217	Akap9	A kinase anchor protein 9	protein coding gene	MP:0010088	decreased circulating fructosamine level
AKAP9	current symbol	MGI:2178217	Akap9	A kinase anchor protein 9	protein coding gene	MP:0010831	lethality, incomplete penetrance
AKAP9	current symbol	MGI:2178217	Akap9	A kinase anchor protein 9	protein coding gene	MP:0011110	preweaning lethality, incomplete penetrance
ANK3	rat synonym	MGI:88025	Ank2	ankyrin 2, brain	protein coding gene	MP:0000781	decreased corpus callosum size
ANK3	rat synonym	MGI:88025	Ank2	ankyrin 2, brain	protein coding gene	MP:0001260	increased body weight
ANK3	rat synonym	MGI:88025	Ank2	ankyrin 2, brain	protein coding gene	MP:0001262	decreased body weight
ANK3	rat synonym	MGI:88025	Ank2	ankyrin 2, brain	protein coding gene	MP:0001392	abnormal locomotor behavior
ANK3	rat synonym	MGI:88025	Ank2	ankyrin 2, brain	protein coding gene	MP:0001402	decreased locomotor activity
ANK3	rat synonym	MGI:88025	Ank2	ankyrin 2, brain	protein coding gene	MP:0001441	increased grooming behavior
ANK3	rat synonym	MGI:88025	Ank2	ankyrin 2, brain	protein coding gene	MP:0001525	impaired balance
ANK3	rat synonym	MGI:88025	Ank2	ankyrin 2, brain	protein coding gene	MP:0001554	increased circulating free fatty acids level
ANK3	rat synonym	MGI:88025	Ank2	ankyrin 2, brain	protein coding gene	MP:0001636	irregular heartbeat
ANK3	rat synonym	MGI:88025	Ank2	ankyrin 2, brain	protein coding gene	MP:0002078	abnormal glucose homeostasis
ANK3	rat synonym	MGI:88025	Ank2	ankyrin 2, brain	protein coding gene	MP:0002083	premature death
ANK3	rat synonym	MGI:88025	Ank2	ankyrin 2, brain	protein coding gene	MP:0002152	abnormal brain morphology
ANK3	rat synonym	MGI:88025	Ank2	ankyrin 2, brain	protein coding gene	MP:0002557	abnormal social/conspecific interaction behavior
ANK3	rat synonym	MGI:88025	Ank2	ankyrin 2, brain	protein coding gene	MP:0002579	disorganized secondary lens fibers
ANK3	rat synonym	MGI:88025	Ank2	ankyrin 2, brain	protein coding gene	MP:0002727	decreased circulating insulin level
ANK3	rat synonym	MGI:88025	Ank2	ankyrin 2, brain	protein coding gene	MP:0002920	decreased paired-pulse facilitation
ANK3	rat synonym	MGI:88025	Ank2	ankyrin 2, brain	protein coding gene	MP:0003059	decreased insulin secretion
ANK3	rat synonym	MGI:88025	Ank2	ankyrin 2, brain	protein coding gene	MP:0003141	cardiac fibrosis
ANK3	rat synonym	MGI:88025	Ank2	ankyrin 2, brain	protein coding gene	MP:0003212	increased susceptibility to age related obesity
ANK3	rat synonym	MGI:88025	Ank2	ankyrin 2, brain	protein coding gene	MP:0003233	prolonged QT interval
ANK3	rat synonym	MGI:88025	Ank2	ankyrin 2, brain	protein coding gene	MP:0003383	abnormal gluconeogenesis
ANK3	rat synonym	MGI:88025	Ank2	ankyrin 2, brain	protein coding gene	MP:0003928	increased heart rate variability
ANK3	rat synonym	MGI:88025	Ank2	ankyrin 2, brain	protein coding gene	MP:0004215	abnormal myocardial fiber physiology
ANK3	rat synonym	MGI:88025	Ank2	ankyrin 2, brain	protein coding gene	MP:0004485	increased response of heart to induced stress
ANK3	rat synonym	MGI:88025	Ank2	ankyrin 2, brain	protein coding gene	MP:0004753	abnormal miniature excitatory postsynaptic currents
ANK3	rat synonym	MGI:88025	Ank2	ankyrin 2, brain	protein coding gene	MP:0005140	decreased cardiac muscle contractility
ANK3	rat synonym	MGI:88025	Ank2	ankyrin 2, brain	protein coding gene	MP:0005293	impaired glucose tolerance
ANK3	rat synonym	MGI:88025	Ank2	ankyrin 2, brain	protein coding gene	MP:0005331	insulin resistance
ANK3	rat synonym	MGI:88025	Ank2	ankyrin 2, brain	protein coding gene	MP:0005333	decreased heart rate
ANK3	rat synonym	MGI:88025	Ank2	ankyrin 2, brain	protein coding gene	MP:0005404	abnormal axon morphology
ANK3	rat synonym	MGI:88025	Ank2	ankyrin 2, brain	protein coding gene	MP:0005559	increased circulating glucose level
ANK3	rat synonym	MGI:88025	Ank2	ankyrin 2, brain	protein coding gene	MP:0005658	increased susceptibility to diet-induced obesity
ANK3	rat synonym	MGI:88025	Ank2	ankyrin 2, brain	protein coding gene	MP:0006094	increased fat cell size
ANK3	rat synonym	MGI:88025	Ank2	ankyrin 2, brain	protein coding gene	MP:0006142	abnormal sinoatrial node conduction
ANK3	rat synonym	MGI:88025	Ank2	ankyrin 2, brain	protein coding gene	MP:0006219	optic nerve degeneration
ANK3	rat synonym	MGI:88025	Ank2	ankyrin 2, brain	protein coding gene	MP:0008535	enlarged lateral ventricles
ANK3	rat synonym	MGI:88025	Ank2	ankyrin 2, brain	protein coding gene	MP:0008872	abnormal physiological response to xenobiotic
ANK3	rat synonym	MGI:88025	Ank2	ankyrin 2, brain	protein coding gene	MP:0009288	increased epididymal fat pad weight
ANK3	rat synonym	MGI:88025	Ank2	ankyrin 2, brain	protein coding gene	MP:0009682	abnormal anterior corticospinal tract morphology
ANK3	rat synonym	MGI:88025	Ank2	ankyrin 2, brain	protein coding gene	MP:0009683	abnormal lateral corticospinal tract morphology
ANK3	rat synonym	MGI:88025	Ank2	ankyrin 2, brain	protein coding gene	MP:0010024	increased total body fat amount
ANK3	rat synonym	MGI:88025	Ank2	ankyrin 2, brain	protein coding gene	MP:0010506	prolonged RR interval
ANK3	rat synonym	MGI:88025	Ank2	ankyrin 2, brain	protein coding gene	MP:0010637	sinus bradycardia
ANK3	rat synonym	MGI:88025	Ank2	ankyrin 2, brain	protein coding gene	MP:0011085	postnatal lethality, complete penetrance
ANK3	rat synonym	MGI:88025	Ank2	ankyrin 2, brain	protein coding gene	MP:0011088	neonatal lethality, incomplete penetrance
ANK3	rat synonym	MGI:88025	Ank2	ankyrin 2, brain	protein coding gene	MP:0011168	abnormal fat cell differentiation
ANK3	rat synonym	MGI:88025	Ank2	ankyrin 2, brain	protein coding gene	MP:0011925	abnormal heart echocardiography feature
ANK3	rat synonym	MGI:88025	Ank2	ankyrin 2, brain	protein coding gene	MP:0012306	enhanced spatial learning
ANK3	rat synonym	MGI:88025	Ank2	ankyrin 2, brain	protein coding gene	MP:0012462	decreased brain internal capsule size
ANK3	rat synonym	MGI:88025	Ank2	ankyrin 2, brain	protein coding gene	MP:0014373	increased miniature excitatory postsynaptic current amplitude
ANK3	rat synonym	MGI:88025	Ank2	ankyrin 2, brain	protein coding gene	MP:0014375	increased miniature excitatory postsynaptic current frequency
ANK3	rat synonym	MGI:88025	Ank2	ankyrin 2, brain	protein coding gene	MP:0020351	decreased vocalization
ANK3	rat synonym	MGI:88025	Ank2	ankyrin 2, brain	protein coding gene	MP:0020357	abnormal excitatory synapse morphology
ANK3	rat synonym	MGI:88025	Ank2	ankyrin 2, brain	protein coding gene	MP:0030016	increased adipocyte glucose uptake
ANK3	rat synonym	MGI:88025	Ank2	ankyrin 2, brain	protein coding gene	MP:0030017	decreased adipocyte glucose uptake
ANK3	rat synonym	MGI:88025	Ank2	ankyrin 2, brain	protein coding gene	MP:0031269	increased susceptibility to diet-induced hepatic steatosis
ANK3	rat synonym	MGI:88025	Ank2	ankyrin 2, brain	protein coding gene	MP:0031618	decreased skeletal muscle cell glucose uptake
ANK3	rat synonym	MGI:88025	Ank2	ankyrin 2, brain	protein coding gene	MP:0031619	increased skeletal muscle cell glucose uptake
ANK3	current symbol	MGI:88026	Ank3	ankyrin 3, epithelial	protein coding gene	MP:0000745	tremors
ANK3	current symbol	MGI:88026	Ank3	ankyrin 3, epithelial	protein coding gene	MP:0000852	small cerebellum
ANK3	current symbol	MGI:88026	Ank3	ankyrin 3, epithelial	protein coding gene	MP:0000876	Purkinje cell degeneration
ANK3	current symbol	MGI:88026	Ank3	ankyrin 3, epithelial	protein coding gene	MP:0000880	decreased Purkinje cell number
ANK3	current symbol	MGI:88026	Ank3	ankyrin 3, epithelial	protein coding gene	MP:0000890	thin cerebellar molecular layer
ANK3	current symbol	MGI:88026	Ank3	ankyrin 3, epithelial	protein coding gene	MP:0000947	convulsive seizures
ANK3	current symbol	MGI:88026	Ank3	ankyrin 3, epithelial	protein coding gene	MP:0001393	ataxia
ANK3	current symbol	MGI:88026	Ank3	ankyrin 3, epithelial	protein coding gene	MP:0001402	decreased locomotor activity
ANK3	current symbol	MGI:88026	Ank3	ankyrin 3, epithelial	protein coding gene	MP:0001406	abnormal gait
ANK3	current symbol	MGI:88026	Ank3	ankyrin 3, epithelial	protein coding gene	MP:0002081	perinatal lethality
ANK3	current symbol	MGI:88026	Ank3	ankyrin 3, epithelial	protein coding gene	MP:0002082	postnatal lethality
ANK3	current symbol	MGI:88026	Ank3	ankyrin 3, epithelial	protein coding gene	MP:0002083	premature death
ANK3	current symbol	MGI:88026	Ank3	ankyrin 3, epithelial	protein coding gene	MP:0002272	abnormal nervous system electrophysiology
ANK3	current symbol	MGI:88026	Ank3	ankyrin 3, epithelial	protein coding gene	MP:0002578	impaired ability to fire action potentials
ANK3	current symbol	MGI:88026	Ank3	ankyrin 3, epithelial	protein coding gene	MP:0004994	abnormal brain wave pattern
ANK3	current symbol	MGI:88026	Ank3	ankyrin 3, epithelial	protein coding gene	MP:0005402	abnormal action potential
ANK3	current symbol	MGI:88026	Ank3	ankyrin 3, epithelial	protein coding gene	MP:0005404	abnormal axon morphology
ANK3	current symbol	MGI:88026	Ank3	ankyrin 3, epithelial	protein coding gene	MP:0009939	abnormal hippocampus neuron morphology
ANK3	current symbol	MGI:88026	Ank3	ankyrin 3, epithelial	protein coding gene	MP:0010053	decreased grip strength
ANK3	current symbol	MGI:88026	Ank3	ankyrin 3, epithelial	protein coding gene	MP:0010732	abnormal node of Ranvier morphology
ANK3	current symbol	MGI:88026	Ank3	ankyrin 3, epithelial	protein coding gene	MP:0010733	abnormal axon initial segment morphology
ANK3	current symbol	MGI:88026	Ank3	ankyrin 3, epithelial	protein coding gene	MP:0010735	abnormal paranodal axoglial junction morphology
ANK3	current symbol	MGI:88026	Ank3	ankyrin 3, epithelial	protein coding gene	MP:0010943	abnormal bronchus epithelium morphology
ANK3	current symbol	MGI:88026	Ank3	ankyrin 3, epithelial	protein coding gene	MP:0011085	postnatal lethality, complete penetrance
ANK3	current symbol	MGI:88026	Ank3	ankyrin 3, epithelial	protein coding gene	MP:0011100	preweaning lethality, complete penetrance
ANK3	current symbol	MGI:88026	Ank3	ankyrin 3, epithelial	protein coding gene	MP:0011101	prenatal lethality, incomplete penetrance
ANK3	current symbol	MGI:88026	Ank3	ankyrin 3, epithelial	protein coding gene	MP:0011843	abnormal kidney collecting duct epithelium morphology
ANK3	current symbol	MGI:88026	Ank3	ankyrin 3, epithelial	protein coding gene	MP:0014329	abnormal Purkinje cell axon morphology
BCO2	current symbol	MGI:2177469	Bco2	beta-carotene oxygenase 2	protein coding gene	MP:0000003	abnormal adipose tissue morphology
BCO2	current symbol	MGI:2177469	Bco2	beta-carotene oxygenase 2	protein coding gene	MP:0000598	abnormal liver morphology
BCO2	current symbol	MGI:2177469	Bco2	beta-carotene oxygenase 2	protein coding gene	MP:0000691	enlarged spleen
BCO2	current symbol	MGI:2177469	Bco2	beta-carotene oxygenase 2	protein coding gene	MP:0001147	small testis
BCO2	current symbol	MGI:2177469	Bco2	beta-carotene oxygenase 2	protein coding gene	MP:0001764	abnormal homeostasis
BCO2	current symbol	MGI:2177469	Bco2	beta-carotene oxygenase 2	protein coding gene	MP:0004852	decreased testis weight
BCO2	current symbol	MGI:2177469	Bco2	beta-carotene oxygenase 2	protein coding gene	MP:0004910	decreased seminal vesicle weight
BCO2	current symbol	MGI:2177469	Bco2	beta-carotene oxygenase 2	protein coding gene	MP:0004952	increased spleen weight
BCO2	current symbol	MGI:2177469	Bco2	beta-carotene oxygenase 2	protein coding gene	MP:0009355	increased liver triglyceride level
BCO2	current symbol	MGI:2177469	Bco2	beta-carotene oxygenase 2	protein coding gene	MP:0009642	abnormal blood homeostasis
BCO2	current symbol	MGI:2177469	Bco2	beta-carotene oxygenase 2	protein coding gene	MP:0010080	abnormal hepatocyte physiology
BCO2	current symbol	MGI:2177469	Bco2	beta-carotene oxygenase 2	protein coding gene	MP:0010957	abnormal aerobic respiration
BCO2	current symbol	MGI:2177469	Bco2	beta-carotene oxygenase 2	protein coding gene	MP:0031115	macrovesicular hepatic steatosis
C16orf46	human symbol	MGI:1916778	1700030J22Rik	RIKEN cDNA 1700030J22 gene	protein coding gene	MP:0005559	increased circulating glucose level
C16orf46	human symbol	MGI:1916778	1700030J22Rik	RIKEN cDNA 1700030J22 gene	protein coding gene	MP:0005635	decreased circulating bilirubin level
C16orf46	human symbol	MGI:1916778	1700030J22Rik	RIKEN cDNA 1700030J22 gene	protein coding gene	MP:0010506	prolonged RR interval
DCHS1	current symbol	MGI:2685011	Dchs1	dachsous cadherin related 1	protein coding gene	MP:0000031	abnormal cochlea morphology
DCHS1	current symbol	MGI:2685011	Dchs1	dachsous cadherin related 1	protein coding gene	MP:0000137	abnormal vertebrae morphology
DCHS1	current symbol	MGI:2685011	Dchs1	dachsous cadherin related 1	protein coding gene	MP:0000282	abnormal interatrial septum morphology
DCHS1	current symbol	MGI:2685011	Dchs1	dachsous cadherin related 1	protein coding gene	MP:0000286	abnormal mitral valve morphology
DCHS1	current symbol	MGI:2685011	Dchs1	dachsous cadherin related 1	protein coding gene	MP:0000477	abnormal intestine morphology
DCHS1	current symbol	MGI:2685011	Dchs1	dachsous cadherin related 1	protein coding gene	MP:0000527	abnormal kidney development
DCHS1	current symbol	MGI:2685011	Dchs1	dachsous cadherin related 1	protein coding gene	MP:0001732	postnatal growth retardation
DCHS1	current symbol	MGI:2685011	Dchs1	dachsous cadherin related 1	protein coding gene	MP:0002151	abnormal neural tube morphology
DCHS1	current symbol	MGI:2685011	Dchs1	dachsous cadherin related 1	protein coding gene	MP:0002703	abnormal renal tubule morphology
DCHS1	current symbol	MGI:2685011	Dchs1	dachsous cadherin related 1	protein coding gene	MP:0002705	dilated renal tubule
DCHS1	current symbol	MGI:2685011	Dchs1	dachsous cadherin related 1	protein coding gene	MP:0002989	small kidney
DCHS1	current symbol	MGI:2685011	Dchs1	dachsous cadherin related 1	protein coding gene	MP:0003047	abnormal thoracic vertebrae morphology
DCHS1	current symbol	MGI:2685011	Dchs1	dachsous cadherin related 1	protein coding gene	MP:0003049	abnormal lumbar vertebrae morphology
DCHS1	current symbol	MGI:2685011	Dchs1	dachsous cadherin related 1	protein coding gene	MP:0003051	curly tail
DCHS1	current symbol	MGI:2685011	Dchs1	dachsous cadherin related 1	protein coding gene	MP:0003641	small lung
DCHS1	current symbol	MGI:2685011	Dchs1	dachsous cadherin related 1	protein coding gene	MP:0003675	kidney cyst
DCHS1	current symbol	MGI:2685011	Dchs1	dachsous cadherin related 1	protein coding gene	MP:0004174	abnormal spine curvature
DCHS1	current symbol	MGI:2685011	Dchs1	dachsous cadherin related 1	protein coding gene	MP:0004321	short sternum
DCHS1	current symbol	MGI:2685011	Dchs1	dachsous cadherin related 1	protein coding gene	MP:0004522	abnormal orientation of cochlear hair cell stereociliary bundles
DCHS1	current symbol	MGI:2685011	Dchs1	dachsous cadherin related 1	protein coding gene	MP:0004754	abnormal kidney collecting duct morphology
DCHS1	current symbol	MGI:2685011	Dchs1	dachsous cadherin related 1	protein coding gene	MP:0004860	dilated kidney collecting duct
DCHS1	current symbol	MGI:2685011	Dchs1	dachsous cadherin related 1	protein coding gene	MP:0004936	impaired branching involved in ureteric bud morphogenesis
DCHS1	current symbol	MGI:2685011	Dchs1	dachsous cadherin related 1	protein coding gene	MP:0005225	abnormal vertebrae development
DCHS1	current symbol	MGI:2685011	Dchs1	dachsous cadherin related 1	protein coding gene	MP:0006120	mitral valve prolapse
DCHS1	current symbol	MGI:2685011	Dchs1	dachsous cadherin related 1	protein coding gene	MP:0008272	abnormal endochondral bone ossification
DCHS1	current symbol	MGI:2685011	Dchs1	dachsous cadherin related 1	protein coding gene	MP:0008277	abnormal sternum ossification
DCHS1	current symbol	MGI:2685011	Dchs1	dachsous cadherin related 1	protein coding gene	MP:0010614	abnormal mitral valve cusp morphology
DCHS1	current symbol	MGI:2685011	Dchs1	dachsous cadherin related 1	protein coding gene	MP:0010617	thick mitral valve cusps
DCHS1	current symbol	MGI:2685011	Dchs1	dachsous cadherin related 1	protein coding gene	MP:0011085	postnatal lethality, complete penetrance
DCHS1	current symbol	MGI:2685011	Dchs1	dachsous cadherin related 1	protein coding gene	MP:0011089	perinatal lethality, complete penetrance
DCHS1	current symbol	MGI:2685011	Dchs1	dachsous cadherin related 1	protein coding gene	MP:0012279	wide sternum
DEFB134		No associated gene
EXPH5	current symbol	MGI:2443248	Exph5	exophilin 5	protein coding gene	MP:0000198	decreased circulating phosphate level
EXPH5	current symbol	MGI:2443248	Exph5	exophilin 5	protein coding gene	MP:0001364	decreased anxiety-related response
EXPH5	current symbol	MGI:2443248	Exph5	exophilin 5	protein coding gene	MP:0001952	increased airway responsiveness
EXPH5	current symbol	MGI:2443248	Exph5	exophilin 5	protein coding gene	MP:0002944	increased lactate dehydrogenase level
EXPH5	current symbol	MGI:2443248	Exph5	exophilin 5	protein coding gene	MP:0003674	oxidative stress
EXPH5	current symbol	MGI:2443248	Exph5	exophilin 5	protein coding gene	MP:0004924	abnormal behavior
EXPH5	current symbol	MGI:2443248	Exph5	exophilin 5	protein coding gene	MP:0005466	abnormal T-helper 2 physiology
EXPH5	current symbol	MGI:2443248	Exph5	exophilin 5	protein coding gene	MP:0005554	decreased circulating creatinine level
EXPH5	current symbol	MGI:2443248	Exph5	exophilin 5	protein coding gene	MP:0005596	increased susceptibility to type I hypersensitivity reaction
EXPH5	current symbol	MGI:2443248	Exph5	exophilin 5	protein coding gene	MP:0005628	decreased circulating potassium level
EXPH5	current symbol	MGI:2443248	Exph5	exophilin 5	protein coding gene	MP:0008568	abnormal interleukin secretion
EXPH5	current symbol	MGI:2443248	Exph5	exophilin 5	protein coding gene	MP:0008672	increased interleukin-13 secretion
EXPH5	current symbol	MGI:2443248	Exph5	exophilin 5	protein coding gene	MP:0008702	increased interleukin-5 secretion
EXPH5	current symbol	MGI:2443248	Exph5	exophilin 5	protein coding gene	MP:0020870	decreased thigmotaxis
FAM214B	old symbol	MGI:2441854	Atosb	atos homolog B	protein coding gene
FANCC	current symbol	MGI:95480	Fancc	Fanconi anemia, complementation group C	protein coding gene	MP:0000239	absent common myeloid progenitor cells
FANCC	current symbol	MGI:95480	Fancc	Fanconi anemia, complementation group C	protein coding gene	MP:0001121	uterus hypoplasia
FANCC	current symbol	MGI:95480	Fancc	Fanconi anemia, complementation group C	protein coding gene	MP:0001126	abnormal ovary morphology
FANCC	current symbol	MGI:95480	Fancc	Fanconi anemia, complementation group C	protein coding gene	MP:0001127	small ovary
FANCC	current symbol	MGI:95480	Fancc	Fanconi anemia, complementation group C	protein coding gene	MP:0001129	impaired ovarian folliculogenesis
FANCC	current symbol	MGI:95480	Fancc	Fanconi anemia, complementation group C	protein coding gene	MP:0001134	absent corpus luteum
FANCC	current symbol	MGI:95480	Fancc	Fanconi anemia, complementation group C	protein coding gene	MP:0001154	seminiferous tubule degeneration
FANCC	current symbol	MGI:95480	Fancc	Fanconi anemia, complementation group C	protein coding gene	MP:0001155	arrest of spermatogenesis
FANCC	current symbol	MGI:95480	Fancc	Fanconi anemia, complementation group C	protein coding gene	MP:0001545	abnormal hematopoietic system physiology
FANCC	current symbol	MGI:95480	Fancc	Fanconi anemia, complementation group C	protein coding gene	MP:0001921	reduced fertility
FANCC	current symbol	MGI:95480	Fancc	Fanconi anemia, complementation group C	protein coding gene	MP:0001923	reduced female fertility
FANCC	current symbol	MGI:95480	Fancc	Fanconi anemia, complementation group C	protein coding gene	MP:0001925	male infertility
FANCC	current symbol	MGI:95480	Fancc	Fanconi anemia, complementation group C	protein coding gene	MP:0001926	female infertility
FANCC	current symbol	MGI:95480	Fancc	Fanconi anemia, complementation group C	protein coding gene	MP:0001935	decreased litter size
FANCC	current symbol	MGI:95480	Fancc	Fanconi anemia, complementation group C	protein coding gene	MP:0002160	abnormal reproductive system morphology
FANCC	current symbol	MGI:95480	Fancc	Fanconi anemia, complementation group C	protein coding gene	MP:0002161	abnormal fertility/fecundity
FANCC	current symbol	MGI:95480	Fancc	Fanconi anemia, complementation group C	protein coding gene	MP:0002209	decreased germ cell number
FANCC	current symbol	MGI:95480	Fancc	Fanconi anemia, complementation group C	protein coding gene	MP:0002216	abnormal seminiferous tubule morphology
FANCC	current symbol	MGI:95480	Fancc	Fanconi anemia, complementation group C	protein coding gene	MP:0002687	oligozoospermia
FANCC	current symbol	MGI:95480	Fancc	Fanconi anemia, complementation group C	protein coding gene	MP:0002777	absent ovarian follicles
FANCC	current symbol	MGI:95480	Fancc	Fanconi anemia, complementation group C	protein coding gene	MP:0003179	thrombocytopenia
FANCC	current symbol	MGI:95480	Fancc	Fanconi anemia, complementation group C	protein coding gene	MP:0003205	testicular atrophy
FANCC	current symbol	MGI:95480	Fancc	Fanconi anemia, complementation group C	protein coding gene	MP:0004029	spontaneous chromosome breakage
FANCC	current symbol	MGI:95480	Fancc	Fanconi anemia, complementation group C	protein coding gene	MP:0004030	induced chromosome breakage
FANCC	current symbol	MGI:95480	Fancc	Fanconi anemia, complementation group C	protein coding gene	MP:0004045	abnormal cell cycle checkpoint function
FANCC	current symbol	MGI:95480	Fancc	Fanconi anemia, complementation group C	protein coding gene	MP:0004852	decreased testis weight
FANCC	current symbol	MGI:95480	Fancc	Fanconi anemia, complementation group C	protein coding gene	MP:0005158	ovary hypoplasia
FANCC	current symbol	MGI:95480	Fancc	Fanconi anemia, complementation group C	protein coding gene	MP:0005431	decreased oocyte number
FANCC	current symbol	MGI:95480	Fancc	Fanconi anemia, complementation group C	protein coding gene	MP:0008249	abnormal common lymphocyte progenitor cell morphology
FANCC	current symbol	MGI:95480	Fancc	Fanconi anemia, complementation group C	protein coding gene	MP:0008404	increased cellular sensitivity to methylmethanesulfonate
FANCC	current symbol	MGI:95480	Fancc	Fanconi anemia, complementation group C	protein coding gene	MP:0008813	decreased common myeloid progenitor cell number
FANCC	current symbol	MGI:95480	Fancc	Fanconi anemia, complementation group C	protein coding gene	MP:0010763	abnormal hematopoietic stem cell physiology
FANCC	current symbol	MGI:95480	Fancc	Fanconi anemia, complementation group C	protein coding gene	MP:0030927	decreased telomere length
FARSB	current symbol	MGI:1346035	Farsb	phenylalanyl-tRNA synthetase, beta subunit	protein coding gene
FTCDNL1		No associated gene
GATA5	current symbol	MGI:109497	Gata5	GATA binding protein 5	protein coding gene	MP:0000231	hypertension
GATA5	current symbol	MGI:109497	Gata5	GATA binding protein 5	protein coding gene	MP:0000267	abnormal heart development
GATA5	current symbol	MGI:109497	Gata5	GATA binding protein 5	protein coding gene	MP:0000274	enlarged heart
GATA5	current symbol	MGI:109497	Gata5	GATA binding protein 5	protein coding gene	MP:0000280	thin ventricular wall
GATA5	current symbol	MGI:109497	Gata5	GATA binding protein 5	protein coding gene	MP:0000516	abnormal renal/urinary system morphology
GATA5	current symbol	MGI:109497	Gata5	GATA binding protein 5	protein coding gene	MP:0001119	abnormal female reproductive system morphology
GATA5	current symbol	MGI:109497	Gata5	GATA binding protein 5	protein coding gene	MP:0001139	abnormal vagina morphology
GATA5	current symbol	MGI:109497	Gata5	GATA binding protein 5	protein coding gene	MP:0001140	abnormal vagina epithelium morphology
GATA5	current symbol	MGI:109497	Gata5	GATA binding protein 5	protein coding gene	MP:0001142	abnormal vagina orifice morphology
GATA5	current symbol	MGI:109497	Gata5	GATA binding protein 5	protein coding gene	MP:0001613	abnormal vasodilation
GATA5	current symbol	MGI:109497	Gata5	GATA binding protein 5	protein coding gene	MP:0001859	kidney inflammation
GATA5	current symbol	MGI:109497	Gata5	GATA binding protein 5	protein coding gene	MP:0001923	reduced female fertility
GATA5	current symbol	MGI:109497	Gata5	GATA binding protein 5	protein coding gene	MP:0002128	abnormal blood circulation
GATA5	current symbol	MGI:109497	Gata5	GATA binding protein 5	protein coding gene	MP:0002135	abnormal kidney morphology
GATA5	current symbol	MGI:109497	Gata5	GATA binding protein 5	protein coding gene	MP:0002962	increased urine protein level
GATA5	current symbol	MGI:109497	Gata5	GATA binding protein 5	protein coding gene	MP:0003315	abnormal perineum morphology
GATA5	current symbol	MGI:109497	Gata5	GATA binding protein 5	protein coding gene	MP:0003316	perineal fistula
GATA5	current symbol	MGI:109497	Gata5	GATA binding protein 5	protein coding gene	MP:0003529	enlarged clitoris
GATA5	current symbol	MGI:109497	Gata5	GATA binding protein 5	protein coding gene	MP:0003541	vaginal inflammation
GATA5	current symbol	MGI:109497	Gata5	GATA binding protein 5	protein coding gene	MP:0003550	short perineum
GATA5	current symbol	MGI:109497	Gata5	GATA binding protein 5	protein coding gene	MP:0003915	increased heart left ventricle weight
GATA5	current symbol	MGI:109497	Gata5	GATA binding protein 5	protein coding gene	MP:0003920	abnormal heart right ventricle morphology
GATA5	current symbol	MGI:109497	Gata5	GATA binding protein 5	protein coding gene	MP:0003921	abnormal heart left ventricle morphology
GATA5	current symbol	MGI:109497	Gata5	GATA binding protein 5	protein coding gene	MP:0004217	salt-sensitive hypertension
GATA5	current symbol	MGI:109497	Gata5	GATA binding protein 5	protein coding gene	MP:0004564	increased myocardial fiber size
GATA5	current symbol	MGI:109497	Gata5	GATA binding protein 5	protein coding gene	MP:0004567	decreased myocardial fiber number
GATA5	current symbol	MGI:109497	Gata5	GATA binding protein 5	protein coding gene	MP:0005264	glomerulosclerosis
GATA5	current symbol	MGI:109497	Gata5	GATA binding protein 5	protein coding gene	MP:0005325	abnormal renal glomerulus morphology
GATA5	current symbol	MGI:109497	Gata5	GATA binding protein 5	protein coding gene	MP:0005528	decreased renal glomerular filtration rate
GATA5	current symbol	MGI:109497	Gata5	GATA binding protein 5	protein coding gene	MP:0005583	decreased renin activity
GATA5	current symbol	MGI:109497	Gata5	GATA binding protein 5	protein coding gene	MP:0005600	increased heart ventricle muscle contractility
GATA5	current symbol	MGI:109497	Gata5	GATA binding protein 5	protein coding gene	MP:0006143	increased systemic arterial diastolic blood pressure
GATA5	current symbol	MGI:109497	Gata5	GATA binding protein 5	protein coding gene	MP:0006144	increased systemic arterial systolic blood pressure
GATA5	current symbol	MGI:109497	Gata5	GATA binding protein 5	protein coding gene	MP:0008727	increased heart right atrium size
GATA5	current symbol	MGI:109497	Gata5	GATA binding protein 5	protein coding gene	MP:0010463	aorta stenosis
GATA5	current symbol	MGI:109497	Gata5	GATA binding protein 5	protein coding gene	MP:0010484	bicuspid aortic valve
GATA5	current symbol	MGI:109497	Gata5	GATA binding protein 5	protein coding gene	MP:0010503	myocardial trabeculae hypoplasia
GATA5	current symbol	MGI:109497	Gata5	GATA binding protein 5	protein coding gene	MP:0010595	abnormal aortic valve cusp morphology
GATA5	current symbol	MGI:109497	Gata5	GATA binding protein 5	protein coding gene	MP:0010724	thick interventricular septum
GATA5	current symbol	MGI:109497	Gata5	GATA binding protein 5	protein coding gene	MP:0011485	abnormal urethra urothelium morphology
GATA5	current symbol	MGI:109497	Gata5	GATA binding protein 5	protein coding gene	MP:0011572	abnormal aorta bulb morphology
GATA5	current symbol	MGI:109497	Gata5	GATA binding protein 5	protein coding gene	MP:0011749	perivascular fibrosis
GATA5	current symbol	MGI:109497	Gata5	GATA binding protein 5	protein coding gene	MP:0011763	urethritis
GATA5	current symbol	MGI:109497	Gata5	GATA binding protein 5	protein coding gene	MP:0011780	abnormal female urethra morphology
GATA5	current symbol	MGI:109497	Gata5	GATA binding protein 5	protein coding gene	MP:0011850	absent clitoral bone
GATA5	current symbol	MGI:109497	Gata5	GATA binding protein 5	protein coding gene	MP:0013313	female preputial gland hypoplasia
GATA5	current symbol	MGI:109497	Gata5	GATA binding protein 5	protein coding gene	MP:0031611	decreased fetal cardiomyocyte number
GOLGB1	current symbol	MGI:1099447	Golgb1	golgin B1	protein coding gene	MP:0000111	cleft palate
GOLGB1	current symbol	MGI:1099447	Golgb1	golgin B1	protein coding gene	MP:0009653	abnormal palate development
GOLGB1	current symbol	MGI:1099447	Golgb1	golgin B1	protein coding gene	MP:0009886	failure of palatal shelf elevation
GOLGB1	current symbol	MGI:1099447	Golgb1	golgin B1	protein coding gene	MP:0009888	palatal shelves fail to meet at midline
GOLGB1	current symbol	MGI:1099447	Golgb1	golgin B1	protein coding gene	MP:0014430	decreased hyaluronic acid level
GOLGB1	current symbol	MGI:1099447	Golgb1	golgin B1	protein coding gene	MP:0031443	abnormal tongue position
GOLGB1	current symbol	MGI:1099447	Golgb1	golgin B1	protein coding gene	MP:0031462	decreased palatal shelf size
GPAT2	current symbol	MGI:2684962	Gpat2	glycerol-3-phosphate acyltransferase 2, mitochondrial	protein coding gene	MP:0001147	small testis
GPAT2	current symbol	MGI:2684962	Gpat2	glycerol-3-phosphate acyltransferase 2, mitochondrial	protein coding gene	MP:0001925	male infertility
GPAT2	current symbol	MGI:2684962	Gpat2	glycerol-3-phosphate acyltransferase 2, mitochondrial	protein coding gene	MP:0004852	decreased testis weight
GPAT2	current symbol	MGI:2684962	Gpat2	glycerol-3-phosphate acyltransferase 2, mitochondrial	protein coding gene	MP:0005159	azoospermia
GPAT2	current symbol	MGI:2684962	Gpat2	glycerol-3-phosphate acyltransferase 2, mitochondrial	protein coding gene	MP:0006362	abnormal male germ cell morphology
GPAT2	current symbol	MGI:2684962	Gpat2	glycerol-3-phosphate acyltransferase 2, mitochondrial	protein coding gene	MP:0006379	abnormal spermatocyte morphology
GPAT2	current symbol	MGI:2684962	Gpat2	glycerol-3-phosphate acyltransferase 2, mitochondrial	protein coding gene	MP:0008878	abnormal DNA methylation during gametogenesis
GPAT2	current symbol	MGI:2684962	Gpat2	glycerol-3-phosphate acyltransferase 2, mitochondrial	protein coding gene	MP:0014052	increased male germ cell apoptosis
HEPACAM2	current symbol	MGI:2141520	Hepacam2	HEPACAM family member 2	protein coding gene
Hnrnpm	current symbol	MGI:1926465	Hnrnpm	heterogeneous nuclear ribonucleoprotein M	protein coding gene
INCA1	current symbol	MGI:2144284	Inca1	inhibitor of CDK, cyclin A1 interacting protein 1	protein coding gene	MP:0000240	extramedullary hematopoiesis
INCA1	current symbol	MGI:2144284	Inca1	inhibitor of CDK, cyclin A1 interacting protein 1	protein coding gene	MP:0000689	abnormal spleen morphology
INCA1	current symbol	MGI:2144284	Inca1	inhibitor of CDK, cyclin A1 interacting protein 1	protein coding gene	MP:0002357	abnormal spleen white pulp morphology
INCA1	current symbol	MGI:2144284	Inca1	inhibitor of CDK, cyclin A1 interacting protein 1	protein coding gene	MP:0002495	increased IgA level
INCA1	current symbol	MGI:2144284	Inca1	inhibitor of CDK, cyclin A1 interacting protein 1	protein coding gene	MP:0008254	increased megakaryocyte cell number
INCA1	current symbol	MGI:2144284	Inca1	inhibitor of CDK, cyclin A1 interacting protein 1	protein coding gene	MP:0008470	abnormal spleen B cell follicle morphology
INCA1	current symbol	MGI:2144284	Inca1	inhibitor of CDK, cyclin A1 interacting protein 1	protein coding gene	MP:0011704	decreased fibroblast proliferation
KDM7A	current symbol	MGI:2443388	Kdm7a	lysine (K)-specific demethylase 7A	protein coding gene	MP:0000377	abnormal hair follicle morphology
KDM7A	current symbol	MGI:2443388	Kdm7a	lysine (K)-specific demethylase 7A	protein coding gene	MP:0000647	abnormal sebaceous gland morphology
KDM7A	current symbol	MGI:2443388	Kdm7a	lysine (K)-specific demethylase 7A	protein coding gene	MP:0002111	abnormal tail morphology
KDM7A	current symbol	MGI:2443388	Kdm7a	lysine (K)-specific demethylase 7A	protein coding gene	MP:0003036	vertebral transformation
KDM7A	current symbol	MGI:2443388	Kdm7a	lysine (K)-specific demethylase 7A	protein coding gene	MP:0009759	abnormal hair follicle bulge morphology
KIF18A	current symbol	MGI:2446977	Kif18a	kinesin family member 18A	protein coding gene	MP:0000352	decreased cell proliferation
KIF18A	current symbol	MGI:2446977	Kif18a	kinesin family member 18A	protein coding gene	MP:0001126	abnormal ovary morphology
KIF18A	current symbol	MGI:2446977	Kif18a	kinesin family member 18A	protein coding gene	MP:0001127	small ovary
KIF18A	current symbol	MGI:2446977	Kif18a	kinesin family member 18A	protein coding gene	MP:0001152	increased Leydig cell number
KIF18A	current symbol	MGI:2446977	Kif18a	kinesin family member 18A	protein coding gene	MP:0001154	seminiferous tubule degeneration
KIF18A	current symbol	MGI:2446977	Kif18a	kinesin family member 18A	protein coding gene	MP:0001156	abnormal spermatogenesis
KIF18A	current symbol	MGI:2446977	Kif18a	kinesin family member 18A	protein coding gene	MP:0001923	reduced female fertility
KIF18A	current symbol	MGI:2446977	Kif18a	kinesin family member 18A	protein coding gene	MP:0001924	infertility
KIF18A	current symbol	MGI:2446977	Kif18a	kinesin family member 18A	protein coding gene	MP:0001925	male infertility
KIF18A	current symbol	MGI:2446977	Kif18a	kinesin family member 18A	protein coding gene	MP:0001926	female infertility
KIF18A	current symbol	MGI:2446977	Kif18a	kinesin family member 18A	protein coding gene	MP:0001929	abnormal gametogenesis
KIF18A	current symbol	MGI:2446977	Kif18a	kinesin family member 18A	protein coding gene	MP:0002209	decreased germ cell number
KIF18A	current symbol	MGI:2446977	Kif18a	kinesin family member 18A	protein coding gene	MP:0002216	abnormal seminiferous tubule morphology
KIF18A	current symbol	MGI:2446977	Kif18a	kinesin family member 18A	protein coding gene	MP:0003205	testicular atrophy
KIF18A	current symbol	MGI:2446977	Kif18a	kinesin family member 18A	protein coding gene	MP:0003830	abnormal testis development
KIF18A	current symbol	MGI:2446977	Kif18a	kinesin family member 18A	protein coding gene	MP:0004045	abnormal cell cycle checkpoint function
KIF18A	current symbol	MGI:2446977	Kif18a	kinesin family member 18A	protein coding gene	MP:0004046	abnormal mitosis
KIF18A	current symbol	MGI:2446977	Kif18a	kinesin family member 18A	protein coding gene	MP:0004852	decreased testis weight
KIF18A	current symbol	MGI:2446977	Kif18a	kinesin family member 18A	protein coding gene	MP:0004901	decreased male germ cell number
KIF18A	current symbol	MGI:2446977	Kif18a	kinesin family member 18A	protein coding gene	MP:0005431	decreased oocyte number
KIF18A	current symbol	MGI:2446977	Kif18a	kinesin family member 18A	protein coding gene	MP:0005621	abnormal cell physiology
KIF18A	current symbol	MGI:2446977	Kif18a	kinesin family member 18A	protein coding gene	MP:0006042	increased apoptosis
KIF18A	current symbol	MGI:2446977	Kif18a	kinesin family member 18A	protein coding gene	MP:0006378	abnormal spermatogonia morphology
KIF18A	current symbol	MGI:2446977	Kif18a	kinesin family member 18A	protein coding gene	MP:0008261	arrest of male meiosis
KIF18A	current symbol	MGI:2446977	Kif18a	kinesin family member 18A	protein coding gene	MP:0008392	decreased primordial germ cell number
KIF18A	current symbol	MGI:2446977	Kif18a	kinesin family member 18A	protein coding gene	MP:0008871	abnormal ovarian follicle number
KIF18A	current symbol	MGI:2446977	Kif18a	kinesin family member 18A	protein coding gene	MP:0009760	abnormal mitotic spindle morphology
KIF18A	current symbol	MGI:2446977	Kif18a	kinesin family member 18A	protein coding gene	MP:0009762	abnormal mitotic spindle assembly checkpoint
KIF18A	current symbol	MGI:2446977	Kif18a	kinesin family member 18A	protein coding gene	MP:0011102	embryonic lethality, incomplete penetrance
KIF18A	current symbol	MGI:2446977	Kif18a	kinesin family member 18A	protein coding gene	MP:0011704	decreased fibroblast proliferation
KIF18A	current symbol	MGI:2446977	Kif18a	kinesin family member 18A	protein coding gene	MP:0014052	increased male germ cell apoptosis
KIF18A	current symbol	MGI:2446977	Kif18a	kinesin family member 18A	protein coding gene	MP:0031020	premature ovarian failure
KIF18A	zebrafish symbol	MGI:2446979	Kif18b	kinesin family member 18B	protein coding gene	MP:0001552	increased circulating triglyceride level
KIF18A	zebrafish symbol	MGI:2446979	Kif18b	kinesin family member 18B	protein coding gene	MP:0011100	preweaning lethality, complete penetrance
LCT	current symbol	MGI:104576	Lct	lactase	protein coding gene	MP:0001325	abnormal retina morphology
LCT	current symbol	MGI:104576	Lct	lactase	protein coding gene	MP:0011965	decreased total retina thickness
LRP1B	current symbol	MGI:2151136	Lrp1b	low density lipoprotein-related protein 1B	protein coding gene	MP:0002169	no abnormal phenotype detected
LRP1B	current symbol	MGI:2151136	Lrp1b	low density lipoprotein-related protein 1B	protein coding gene	MP:0008810	increased circulating iron level
LRP1B	current symbol	MGI:2151136	Lrp1b	low density lipoprotein-related protein 1B	protein coding gene	MP:0011092	embryonic lethality, complete penetrance
LRP1B	current symbol	MGI:2151136	Lrp1b	low density lipoprotein-related protein 1B	protein coding gene	MP:0011100	preweaning lethality, complete penetrance
LRP1B	current symbol	MGI:2151136	Lrp1b	low density lipoprotein-related protein 1B	protein coding gene	MP:0011110	preweaning lethality, incomplete penetrance
LRP1B	current symbol	MGI:2151136	Lrp1b	low density lipoprotein-related protein 1B	protein coding gene	MP:0011897	decreased circulating unsaturated transferrin level
LRP1B	current symbol	MGI:2151136	Lrp1b	low density lipoprotein-related protein 1B	protein coding gene	MP:0011939	increased food intake
MAP2	current symbol	MGI:97175	Map2	microtubule-associated protein 2	protein coding gene	MP:0000807	abnormal hippocampus morphology
MAP2	current symbol	MGI:97175	Map2	microtubule-associated protein 2	protein coding gene	MP:0000877	abnormal Purkinje cell morphology
MAP2	current symbol	MGI:97175	Map2	microtubule-associated protein 2	protein coding gene	MP:0001156	abnormal spermatogenesis
MAP2	current symbol	MGI:97175	Map2	microtubule-associated protein 2	protein coding gene	MP:0001262	decreased body weight
MAP2	current symbol	MGI:97175	Map2	microtubule-associated protein 2	protein coding gene	MP:0001469	abnormal contextual conditioning behavior
MAP2	current symbol	MGI:97175	Map2	microtubule-associated protein 2	protein coding gene	MP:0001925	male infertility
MAP2	current symbol	MGI:97175	Map2	microtubule-associated protein 2	protein coding gene	MP:0002208	abnormal germ cell morphology
MAP2	current symbol	MGI:97175	Map2	microtubule-associated protein 2	protein coding gene	MP:0003460	decreased fear-related response
MAP2	current symbol	MGI:97175	Map2	microtubule-associated protein 2	protein coding gene	MP:0004852	decreased testis weight
MAP2	current symbol	MGI:97175	Map2	microtubule-associated protein 2	protein coding gene	MP:0005159	azoospermia
MAP2	current symbol	MGI:97175	Map2	microtubule-associated protein 2	protein coding gene	MP:0006379	abnormal spermatocyte morphology
MAP2	current symbol	MGI:97175	Map2	microtubule-associated protein 2	protein coding gene	MP:0006380	abnormal spermatid morphology
MAP2	current symbol	MGI:97175	Map2	microtubule-associated protein 2	protein coding gene	MP:0008261	arrest of male meiosis
MAP2	current symbol	MGI:97175	Map2	microtubule-associated protein 2	protein coding gene	MP:0008279	arrest of spermiogenesis
MAP2	human synonym	MGI:1929701	Metap2	methionine aminopeptidase 2	protein coding gene	MP:0000259	abnormal vascular development
MAP2	human synonym	MGI:1929701	Metap2	methionine aminopeptidase 2	protein coding gene	MP:0000352	decreased cell proliferation
MAP2	human synonym	MGI:1929701	Metap2	methionine aminopeptidase 2	protein coding gene	MP:0001614	abnormal blood vessel morphology
MAP2	human synonym	MGI:1929701	Metap2	methionine aminopeptidase 2	protein coding gene	MP:0001683	absent mesoderm
MAP2	human synonym	MGI:1929701	Metap2	methionine aminopeptidase 2	protein coding gene	MP:0001696	failure to gastrulate
MAP2	human synonym	MGI:1929701	Metap2	methionine aminopeptidase 2	protein coding gene	MP:0001698	decreased embryo size
MAP2	human synonym	MGI:1929701	Metap2	methionine aminopeptidase 2	protein coding gene	MP:0001730	embryonic growth arrest
MAP2	human synonym	MGI:1929701	Metap2	methionine aminopeptidase 2	protein coding gene	MP:0003988	disorganized embryonic tissue
MAP2	human synonym	MGI:1929701	Metap2	methionine aminopeptidase 2	protein coding gene	MP:0004787	abnormal dorsal aorta morphology
MAP2	human synonym	MGI:1929701	Metap2	methionine aminopeptidase 2	protein coding gene	MP:0006057	decreased vascular endothelial cell number
MAP2	human synonym	MGI:1929701	Metap2	methionine aminopeptidase 2	protein coding gene	MP:0011097	embryonic lethality between somite formation and embryo turning, complete penetrance
MAP2	human synonym	MGI:1929701	Metap2	methionine aminopeptidase 2	protein coding gene	MP:0011098	embryonic lethality during organogenesis, complete penetrance
MAP2	human synonym	MGI:1929701	Metap2	methionine aminopeptidase 2	protein coding gene	MP:0012253	abnormal intersomitic vessel morphology
MAP2	human synonym	MGI:1929701	Metap2	methionine aminopeptidase 2	protein coding gene	MP:0013241	embryo tissue necrosis
NDFIP2	current symbol	MGI:1923523	Ndfip2	Nedd4 family interacting protein 2	protein coding gene	MP:0000194	increased circulating calcium level
NDFIP2	current symbol	MGI:1923523	Ndfip2	Nedd4 family interacting protein 2	protein coding gene	MP:0001303	abnormal lens morphology
NDFIP2	current symbol	MGI:1923523	Ndfip2	Nedd4 family interacting protein 2	protein coding gene	MP:0001304	cataract
NDFIP2	current symbol	MGI:1923523	Ndfip2	Nedd4 family interacting protein 2	protein coding gene	MP:0001402	decreased locomotor activity
NDFIP2	current symbol	MGI:1923523	Ndfip2	Nedd4 family interacting protein 2	protein coding gene	MP:0002135	abnormal kidney morphology
NDFIP2	current symbol	MGI:1923523	Ndfip2	Nedd4 family interacting protein 2	protein coding gene	MP:0002574	increased vertical activity
NDFIP2	current symbol	MGI:1923523	Ndfip2	Nedd4 family interacting protein 2	protein coding gene	MP:0002965	increased circulating serum albumin level
NDFIP2	current symbol	MGI:1923523	Ndfip2	Nedd4 family interacting protein 2	protein coding gene	MP:0004152	abnormal circulating iron level
NDFIP2	current symbol	MGI:1923523	Ndfip2	Nedd4 family interacting protein 2	protein coding gene	MP:0005633	increased circulating sodium level
NDFIP2	current symbol	MGI:1923523	Ndfip2	Nedd4 family interacting protein 2	protein coding gene	MP:0005637	abnormal iron homeostasis
NDFIP2	current symbol	MGI:1923523	Ndfip2	Nedd4 family interacting protein 2	protein coding gene	MP:0008738	abnormal liver iron level
NDFIP2	current symbol	MGI:1923523	Ndfip2	Nedd4 family interacting protein 2	protein coding gene	MP:0008743	decreased liver iron level
NDFIP2	current symbol	MGI:1923523	Ndfip2	Nedd4 family interacting protein 2	protein coding gene	MP:0008807	increased liver iron level
NDFIP2	current symbol	MGI:1923523	Ndfip2	Nedd4 family interacting protein 2	protein coding gene	MP:0010052	increased grip strength
NDFIP2	current symbol	MGI:1923523	Ndfip2	Nedd4 family interacting protein 2	protein coding gene	MP:0011895	abnormal circulating unsaturated transferrin level
OR1L8	current symbol	MGI:3030189	Or1l8	olfactory receptor family 1 subfamily L member 8	protein coding gene
OR52R1	current symbol	MGI:3030403	Or52r1	olfactory receptor family 52 subfamily R member 1	protein coding gene
OR52R1	human symbol	MGI:3030416	Or52r1b	olfactory receptor family 52 subfamily R member 1B	protein coding gene
OR52R1	human symbol	MGI:3030418	Or52r1c	olfactory receptor family 52 subfamily R member 1C	protein coding gene
OSER1	current symbol	MGI:1913930	Oser1	oxidative stress responsive serine rich 1	protein coding gene	MP:0001697	abnormal embryo size
OSER1	current symbol	MGI:1913930	Oser1	oxidative stress responsive serine rich 1	protein coding gene	MP:0009142	decreased prepulse inhibition
OSER1	current symbol	MGI:1913930	Oser1	oxidative stress responsive serine rich 1	protein coding gene	MP:0011110	preweaning lethality, incomplete penetrance
PIGT	current symbol	MGI:1926178	Pigt	phosphatidylinositol glycan anchor biosynthesis, class T	protein coding gene	MP:0011100	preweaning lethality, complete penetrance
PNKD	current symbol	MGI:1930773	Pnkd	paroxysmal nonkinesiogenic dyskinesia	protein coding gene	MP:0001905	abnormal dopamine level
PNKD	current symbol	MGI:1930773	Pnkd	paroxysmal nonkinesiogenic dyskinesia	protein coding gene	MP:0002066	abnormal motor capabilities/coordination/movement
PNKD	current symbol	MGI:1930773	Pnkd	paroxysmal nonkinesiogenic dyskinesia	protein coding gene	MP:0002169	no abnormal phenotype detected
PNKD	current symbol	MGI:1930773	Pnkd	paroxysmal nonkinesiogenic dyskinesia	protein coding gene	MP:0003635	abnormal synaptic transmission
PNKD	current symbol	MGI:1930773	Pnkd	paroxysmal nonkinesiogenic dyskinesia	protein coding gene	MP:0005643	decreased dopamine level
PNKD	current symbol	MGI:1930773	Pnkd	paroxysmal nonkinesiogenic dyskinesia	protein coding gene	MP:0009745	abnormal behavioral response to xenobiotic
PNKD	current symbol	MGI:1930773	Pnkd	paroxysmal nonkinesiogenic dyskinesia	protein coding gene	MP:0010149	abnormal synaptic dopamine release
PRORP	current symbol	MGI:1913382	Prorp	protein only RNase P catalytic subunit	protein coding gene	MP:0001672	abnormal embryo development
PRORP	current symbol	MGI:1913382	Prorp	protein only RNase P catalytic subunit	protein coding gene	MP:0002083	premature death
PRORP	current symbol	MGI:1913382	Prorp	protein only RNase P catalytic subunit	protein coding gene	MP:0002833	increased heart weight
PRORP	current symbol	MGI:1913382	Prorp	protein only RNase P catalytic subunit	protein coding gene	MP:0005330	cardiomyopathy
PRORP	current symbol	MGI:1913382	Prorp	protein only RNase P catalytic subunit	protein coding gene	MP:0006036	abnormal mitochondrial physiology
PRORP	current symbol	MGI:1913382	Prorp	protein only RNase P catalytic subunit	protein coding gene	MP:0006085	myocardium necrosis
PRORP	current symbol	MGI:1913382	Prorp	protein only RNase P catalytic subunit	protein coding gene	MP:0010956	abnormal mitochondrial ATP synthesis coupled electron transport
PRORP	current symbol	MGI:1913382	Prorp	protein only RNase P catalytic subunit	protein coding gene	MP:0011092	embryonic lethality, complete penetrance
Pxdn	current symbol	MGI:1916925	Pxdn	peroxidasin	protein coding gene	MP:0000352	decreased cell proliferation
Pxdn	current symbol	MGI:1916925	Pxdn	peroxidasin	protein coding gene	MP:0000373	belly spot
Pxdn	current symbol	MGI:1916925	Pxdn	peroxidasin	protein coding gene	MP:0000585	kinked tail
Pxdn	current symbol	MGI:1916925	Pxdn	peroxidasin	protein coding gene	MP:0001293	anophthalmia
Pxdn	current symbol	MGI:1916925	Pxdn	peroxidasin	protein coding gene	MP:0001297	microphthalmia
Pxdn	current symbol	MGI:1916925	Pxdn	peroxidasin	protein coding gene	MP:0001306	small lens
Pxdn	current symbol	MGI:1916925	Pxdn	peroxidasin	protein coding gene	MP:0001307	fused cornea and lens
Pxdn	current symbol	MGI:1916925	Pxdn	peroxidasin	protein coding gene	MP:0001314	cornea opacity
Pxdn	current symbol	MGI:1916925	Pxdn	peroxidasin	protein coding gene	MP:0001322	abnormal iris morphology
Pxdn	current symbol	MGI:1916925	Pxdn	peroxidasin	protein coding gene	MP:0001325	abnormal retina morphology
Pxdn	current symbol	MGI:1916925	Pxdn	peroxidasin	protein coding gene	MP:0001330	abnormal optic nerve morphology
Pxdn	current symbol	MGI:1916925	Pxdn	peroxidasin	protein coding gene	MP:0001399	hyperactivity
Pxdn	current symbol	MGI:1916925	Pxdn	peroxidasin	protein coding gene	MP:0001851	eye inflammation
Pxdn	current symbol	MGI:1916925	Pxdn	peroxidasin	protein coding gene	MP:0002075	abnormal coat/hair pigmentation
Pxdn	current symbol	MGI:1916925	Pxdn	peroxidasin	protein coding gene	MP:0002574	increased vertical activity
Pxdn	current symbol	MGI:1916925	Pxdn	peroxidasin	protein coding gene	MP:0002579	disorganized secondary lens fibers
Pxdn	current symbol	MGI:1916925	Pxdn	peroxidasin	protein coding gene	MP:0002840	abnormal lens fiber morphology
Pxdn	current symbol	MGI:1916925	Pxdn	peroxidasin	protein coding gene	MP:0003237	abnormal lens epithelium morphology
Pxdn	current symbol	MGI:1916925	Pxdn	peroxidasin	protein coding gene	MP:0004221	abnormal iridocorneal angle
Pxdn	current symbol	MGI:1916925	Pxdn	peroxidasin	protein coding gene	MP:0005193	abnormal anterior eye segment morphology
Pxdn	current symbol	MGI:1916925	Pxdn	peroxidasin	protein coding gene	MP:0005205	abnormal eye anterior chamber morphology
Pxdn	current symbol	MGI:1916925	Pxdn	peroxidasin	protein coding gene	MP:0005299	abnormal eye posterior chamber morphology
Pxdn	current symbol	MGI:1916925	Pxdn	peroxidasin	protein coding gene	MP:0005300	abnormal cornea stroma morphology
Pxdn	current symbol	MGI:1916925	Pxdn	peroxidasin	protein coding gene	MP:0005545	abnormal lens development
Pxdn	current symbol	MGI:1916925	Pxdn	peroxidasin	protein coding gene	MP:0006200	vitreous body deposition
Pxdn	current symbol	MGI:1916925	Pxdn	peroxidasin	protein coding gene	MP:0006221	optic nerve hypoplasia
Pxdn	current symbol	MGI:1916925	Pxdn	peroxidasin	protein coding gene	MP:0006226	iris hypoplasia
Pxdn	current symbol	MGI:1916925	Pxdn	peroxidasin	protein coding gene	MP:0006309	decreased retina ganglion cell number
Pxdn	current symbol	MGI:1916925	Pxdn	peroxidasin	protein coding gene	MP:0008841	ruptured lens capsule
Pxdn	current symbol	MGI:1916925	Pxdn	peroxidasin	protein coding gene	MP:0009392	retina gliosis
Pxdn	current symbol	MGI:1916925	Pxdn	peroxidasin	protein coding gene	MP:0009742	increased cornea stroma thickness
Pxdn	current symbol	MGI:1916925	Pxdn	peroxidasin	protein coding gene	MP:0010052	increased grip strength
Pxdn	current symbol	MGI:1916925	Pxdn	peroxidasin	protein coding gene	MP:0010235	abnormal retina inner limiting membrane morphology
Pxdn	current symbol	MGI:1916925	Pxdn	peroxidasin	protein coding gene	MP:0010709	absent eye anterior chamber
Pxdn	current symbol	MGI:1916925	Pxdn	peroxidasin	protein coding gene	MP:0010713	corneal-lenticular stalk
Pxdn	current symbol	MGI:1916925	Pxdn	peroxidasin	protein coding gene	MP:0011110	preweaning lethality, incomplete penetrance
Pxdn	current symbol	MGI:1916925	Pxdn	peroxidasin	protein coding gene	MP:0013258	abnormal extracellular matrix morphology
Pxdn	current symbol	MGI:1916925	Pxdn	peroxidasin	protein coding gene	MP:0013743	ciliary body hypoplasia
Pxdn	current symbol	MGI:1916925	Pxdn	peroxidasin	protein coding gene	MP:0020855	decreased cornea epithelium thickness
Pxdn	current symbol	MGI:1916925	Pxdn	peroxidasin	protein coding gene	MP:0020870	decreased thigmotaxis
Pxdn	current symbol	MGI:1916925	Pxdn	peroxidasin	protein coding gene	MP:0021107	retina fold
Pxdn	current symbol	MGI:1916925	Pxdn	peroxidasin	protein coding gene	MP:0031212	decreased eye anterior chamber depth
RANBP6	current symbol	MGI:2683212	Ranbp6	RAN binding protein 6	protein coding gene
SLC12A8	current symbol	MGI:2443672	Slc12a8	solute carrier family 12 (potassium/chloride transporters), member 8	protein coding gene	MP:0002169	no abnormal phenotype detected
SLC12A8	current symbol	MGI:2443672	Slc12a8	solute carrier family 12 (potassium/chloride transporters), member 8	protein coding gene	MP:0003806	abnormal nucleotide metabolism
SLC12A8	current symbol	MGI:2443672	Slc12a8	solute carrier family 12 (potassium/chloride transporters), member 8	protein coding gene	MP:0011101	prenatal lethality, incomplete penetrance
SLC39A6	current symbol	MGI:2147279	Slc39a6	solute carrier family 39 (metal ion transporter), member 6	protein coding gene
SPATA6L	current symbol	MGI:1918036	Spata6l	spermatogenesis associated 6 like	protein coding gene
SPON1	current symbol	MGI:2385287	Spon1	spondin 1, (f-spondin) extracellular matrix protein	protein coding gene	MP:0000559	abnormal femur morphology
SPON1	current symbol	MGI:2385287	Spon1	spondin 1, (f-spondin) extracellular matrix protein	protein coding gene	MP:0002998	abnormal bone remodeling
SPON1	current symbol	MGI:2385287	Spon1	spondin 1, (f-spondin) extracellular matrix protein	protein coding gene	MP:0004992	increased bone resorption
SPON1	current symbol	MGI:2385287	Spon1	spondin 1, (f-spondin) extracellular matrix protein	protein coding gene	MP:0008838	decreased transforming growth factor beta level
SPON1	current symbol	MGI:2385287	Spon1	spondin 1, (f-spondin) extracellular matrix protein	protein coding gene	MP:0009780	abnormal chondrocyte physiology
SPON1	current symbol	MGI:2385287	Spon1	spondin 1, (f-spondin) extracellular matrix protein	protein coding gene	MP:0010872	increased trabecular bone mass
SPON1	current symbol	MGI:2385287	Spon1	spondin 1, (f-spondin) extracellular matrix protein	protein coding gene	MP:0010878	increased trabecular bone volume
SPON1	current symbol	MGI:2385287	Spon1	spondin 1, (f-spondin) extracellular matrix protein	protein coding gene	MP:0013623	increased femur compact bone thickness
SPON1	current symbol	MGI:2385287	Spon1	spondin 1, (f-spondin) extracellular matrix protein	protein coding gene	MP:0013631	decreased bone trabecular spacing
TEKT2	current symbol	MGI:1346335	Tekt2	tektin 2	protein coding gene	MP:0001925	male infertility
TEKT2	current symbol	MGI:1346335	Tekt2	tektin 2	protein coding gene	MP:0001947	abnormal mucociliary clearance
TEKT2	current symbol	MGI:1346335	Tekt2	tektin 2	protein coding gene	MP:0002285	abnormal tracheal ciliated epithelium morphology
TEKT2	current symbol	MGI:1346335	Tekt2	tektin 2	protein coding gene	MP:0002675	asthenozoospermia
TEKT2	current symbol	MGI:1346335	Tekt2	tektin 2	protein coding gene	MP:0009243	hairpin sperm flagellum
TEKT2	current symbol	MGI:1346335	Tekt2	tektin 2	protein coding gene	MP:0009838	abnormal sperm axoneme morphology
TEKT2	current symbol	MGI:1346335	Tekt2	tektin 2	protein coding gene	MP:0011050	abnormal respiratory motile cilium morphology
TEKT2	current symbol	MGI:1346335	Tekt2	tektin 2	protein coding gene	MP:0011055	abnormal respiratory motile cilium physiology
THADA	current symbol	MGI:3039623	Thada	thyroid adenoma associated	protein coding gene	MP:0002169	no abnormal phenotype detected
TRIM36	current symbol	MGI:106264	Trim36	tripartite motif-containing 36	protein coding gene	MP:0001925	male infertility
TRIM36	current symbol	MGI:106264	Trim36	tripartite motif-containing 36	protein coding gene	MP:0005389	reproductive system phenotype
TRIM36	current symbol	MGI:106264	Trim36	tripartite motif-containing 36	protein coding gene	MP:0020451	decreased sperm progressive motility
TSACC	current symbol	MGI:1924177	Tsacc	TSSK6 activating co-chaperone	protein coding gene
UBXN4	current symbol	MGI:1915062	Ubxn4	UBX domain protein 4	protein coding gene
VWA3A	current symbol	MGI:3041229	Vwa3a	von Willebrand factor A domain containing 3A	protein coding gene
ZDHHC6	current symbol	MGI:1914230	Zdhhc6	zinc finger, DHHC domain containing 6	protein coding gene
WDR36	current symbol	MGI:1917819	Wdr36	WD repeat domain 36	protein coding gene	MP:0001399	hyperactivity
WDR36	current symbol	MGI:1917819	Wdr36	WD repeat domain 36	protein coding gene	MP:0002663	absent blastocoele
WDR36	current symbol	MGI:1917819	Wdr36	WD repeat domain 36	protein coding gene	MP:0004151	decreased circulating iron level
WDR36	current symbol	MGI:1917819	Wdr36	WD repeat domain 36	protein coding gene	MP:0005560	decreased circulating glucose level
WDR36	current symbol	MGI:1917819	Wdr36	WD repeat domain 36	protein coding gene	MP:0011094	embryonic lethality before implantation, complete penetrance
WDR36	current symbol	MGI:1917819	Wdr36	WD repeat domain 36	protein coding gene	MP:0011100	preweaning lethality, complete penetrance
WDR36	current symbol	MGI:1917819	Wdr36	WD repeat domain 36	protein coding gene	MP:0013279	increased fasting circulating glucose level
WDR36	current symbol	MGI:1917819	Wdr36	WD repeat domain 36	protein coding gene	MP:0013292	embryonic lethality prior to organogenesis
KCTD5	current symbol	MGI:1916509	Kctd5	potassium channel tetramerisation domain containing 5	protein coding gene	MP:0000195	decreased circulating calcium level
KCTD5	current symbol	MGI:1916509	Kctd5	potassium channel tetramerisation domain containing 5	protein coding gene	MP:0011100	preweaning lethality, complete penetrance
KCTD5	current symbol	MGI:1916509	Kctd5	potassium channel tetramerisation domain containing 5	protein coding gene	MP:0013293	embryonic lethality prior to tooth bud stage
ANKRD26	current symbol	MGI:1917887	Ankrd26	ankyrin repeat domain 26	protein coding gene	MP:0000005	increased brown adipose tissue amount
ANKRD26	current symbol	MGI:1917887	Ankrd26	ankyrin repeat domain 26	protein coding gene	MP:0000008	increased white adipose tissue amount
ANKRD26	current symbol	MGI:1917887	Ankrd26	ankyrin repeat domain 26	protein coding gene	MP:0001257	increased body length
ANKRD26	current symbol	MGI:1917887	Ankrd26	ankyrin repeat domain 26	protein coding gene	MP:0001260	increased body weight
ANKRD26	current symbol	MGI:1917887	Ankrd26	ankyrin repeat domain 26	protein coding gene	MP:0001261	obese
ANKRD26	current symbol	MGI:1917887	Ankrd26	ankyrin repeat domain 26	protein coding gene	MP:0001433	polyphagia
ANKRD26	current symbol	MGI:1917887	Ankrd26	ankyrin repeat domain 26	protein coding gene	MP:0001552	increased circulating triglyceride level
ANKRD26	current symbol	MGI:1917887	Ankrd26	ankyrin repeat domain 26	protein coding gene	MP:0001554	increased circulating free fatty acids level
ANKRD26	current symbol	MGI:1917887	Ankrd26	ankyrin repeat domain 26	protein coding gene	MP:0002079	increased circulating insulin level
ANKRD26	current symbol	MGI:1917887	Ankrd26	ankyrin repeat domain 26	protein coding gene	MP:0002833	increased heart weight
ANKRD26	current symbol	MGI:1917887	Ankrd26	ankyrin repeat domain 26	protein coding gene	MP:0003917	increased kidney weight
ANKRD26	current symbol	MGI:1917887	Ankrd26	ankyrin repeat domain 26	protein coding gene	MP:0003960	increased lean body mass
ANKRD26	current symbol	MGI:1917887	Ankrd26	ankyrin repeat domain 26	protein coding gene	MP:0005331	insulin resistance
ANKRD26	current symbol	MGI:1917887	Ankrd26	ankyrin repeat domain 26	protein coding gene	MP:0005450	abnormal energy expenditure
ANKRD26	current symbol	MGI:1917887	Ankrd26	ankyrin repeat domain 26	protein coding gene	MP:0005669	increased circulating leptin level
ANKRD26	current symbol	MGI:1917887	Ankrd26	ankyrin repeat domain 26	protein coding gene	MP:0006094	increased fat cell size
CHL1	current symbol	MGI:1098266	Chl1	cell adhesion molecule L1-like	protein coding gene	MP:0001364	decreased anxiety-related response
CHL1	current symbol	MGI:1098266	Chl1	cell adhesion molecule L1-like	protein coding gene	MP:0001413	abnormal response to new environment
CHL1	current symbol	MGI:1098266	Chl1	cell adhesion molecule L1-like	protein coding gene	MP:0002063	abnormal learning/memory/conditioning
CHL1	current symbol	MGI:1098266	Chl1	cell adhesion molecule L1-like	protein coding gene	MP:0002761	abnormal hippocampal mossy fiber morphology
CHL1	current symbol	MGI:1098266	Chl1	cell adhesion molecule L1-like	protein coding gene	MP:0003461	abnormal response to novel object
CHL1	current symbol	MGI:1098266	Chl1	cell adhesion molecule L1-like	protein coding gene	MP:0003894	abnormal Purkinje cell innervation
CHL1	current symbol	MGI:1098266	Chl1	cell adhesion molecule L1-like	protein coding gene	MP:0004101	abnormal brain interneuron morphology
CHL1	current symbol	MGI:1098266	Chl1	cell adhesion molecule L1-like	protein coding gene	MP:0005404	abnormal axon morphology
CHL1	current symbol	MGI:1098266	Chl1	cell adhesion molecule L1-like	protein coding gene	MP:0005405	axon degeneration
CHL1	current symbol	MGI:1098266	Chl1	cell adhesion molecule L1-like	protein coding gene	MP:0006092	abnormal olfactory sensory neuron morphology
CHL1	current symbol	MGI:1098266	Chl1	cell adhesion molecule L1-like	protein coding gene	MP:0008428	abnormal spatial working memory
CHL1	current symbol	MGI:1098266	Chl1	cell adhesion molecule L1-like	protein coding gene	MP:0008535	enlarged lateral ventricles
CHL1	current symbol	MGI:1098266	Chl1	cell adhesion molecule L1-like	protein coding gene	MP:0008571	abnormal synaptic bouton morphology
CHL1	current symbol	MGI:1098266	Chl1	cell adhesion molecule L1-like	protein coding gene	MP:0009969	abnormal cerebral cortex pyramidal cell morphology
CHL1	current symbol	MGI:1098266	Chl1	cell adhesion molecule L1-like	protein coding gene	MP:0012014	abnormal olfactory neuron innervation pattern
CHL1	synonym	MGI:1933172	Chrdl1	chordin-like 1	protein coding gene	MP:0001399	hyperactivity
CHL1	synonym	MGI:1933172	Chrdl1	chordin-like 1	protein coding gene	MP:0004753	abnormal miniature excitatory postsynaptic currents
CHL1	synonym	MGI:1933172	Chrdl1	chordin-like 1	protein coding gene	MP:0004859	abnormal synaptic plasticity
CHL1	synonym	MGI:1933172	Chrdl1	chordin-like 1	protein coding gene	MP:0009538	abnormal synapse morphology
CHL1	synonym	MGI:1933172	Chrdl1	chordin-like 1	protein coding gene	MP:0010392	prolonged QRS complex duration
CHL1	synonym	MGI:1933172	Chrdl1	chordin-like 1	protein coding gene	MP:0013279	increased fasting circulating glucose level
CHL1	synonym	MGI:2443590	Ddx11	DEAD/H box helicase 11	protein coding gene	MP:0000929	open neural tube
CHL1	synonym	MGI:2443590	Ddx11	DEAD/H box helicase 11	protein coding gene	MP:0000930	wavy neural tube
CHL1	synonym	MGI:2443590	Ddx11	DEAD/H box helicase 11	protein coding gene	MP:0001672	abnormal embryo development
CHL1	synonym	MGI:2443590	Ddx11	DEAD/H box helicase 11	protein coding gene	MP:0001688	abnormal somite development
CHL1	synonym	MGI:2443590	Ddx11	DEAD/H box helicase 11	protein coding gene	MP:0001698	decreased embryo size
CHL1	synonym	MGI:2443590	Ddx11	DEAD/H box helicase 11	protein coding gene	MP:0001715	placental labyrinth hypoplasia
CHL1	synonym	MGI:2443590	Ddx11	DEAD/H box helicase 11	protein coding gene	MP:0001730	embryonic growth arrest
CHL1	synonym	MGI:2443590	Ddx11	DEAD/H box helicase 11	protein coding gene	MP:0002085	abnormal embryonic tissue morphology
CHL1	synonym	MGI:2443590	Ddx11	DEAD/H box helicase 11	protein coding gene	MP:0003077	abnormal cell cycle
CHL1	synonym	MGI:2443590	Ddx11	DEAD/H box helicase 11	protein coding gene	MP:0003400	kinked neural tube
[truncated: 141 more rows]
